# Supplementary material for: Comparison of 15 dinoflagellate genomes reveals extensive sequence and structural divergence in family Symbiodiniaceae and genus Symbiodinium
Source: BMC Biol. 2021 Apr 13;19:73. doi: 10.1186/s12915-021-00994-6 (PMC8045281; doi:10.1186/s12915-021-00994-6)
Supplement: Supplementary file 3 — Additional file 3. Supplementary Tables 1 through 14. [file 12915_2021_994_MOESM3_ESM.xls]

## Sheet: SuppTable_1
Supplementary Table 1. Genome data generated for Symbiodinium isolates
Genome data generated for Symbiodinium isolates including library type, approximate average insert size, number of reads and total sequenced bases of raw and filtered reads, as well as sequencing facility. AGRF: Australian Genome Research Facility, TRI: Translational Research Institute Australia, RCG: Ramaciotti Centre for Genomics, NA: not applicable. The superscript character next to the number…
Library	Average insert size (bp)	RAW		FILTERED		Sequencing platform	Facility
		Num. of reads	Total read length (bp)	Num. of reads	Total read length (bp)
S. tridacnidorum CCMP2592
Paired-end-350-read1	350	798,733,928H	120098359575	366,283,920P	48901397233	Illumina HiSeq 4000	TRI
Paired-end-350-read2	350	798,733,928H	119902840765	366,283,920P	46408891738	Illumina HiSeq 4000	TRI
Paired-end-350-read1	350	78,529,644H	11779446600	44,541,737P	6204075250	Illumina HiSeq 4000	AGRF
Paired-end-350-read2	350	78,529,644H	11779446600	44,541,737P	5973765432	Illumina HiSeq 4000	AGRF
Single-end	NA	NA	NA	301,983,933P	39,055,513,913P	NA	NA
Long-read	10352	3693946	38239862465	2439786H	35512314358	PacBio Sequel	RCG
Total		1758221090	301799956005	1123635247	182055957924
S. natans CCMP2548
Paired-end-250-read1	250	145,309,725H	21796458750	104,853,682P	14625974134	Illumina HiSeq2500	AGRF
Paired-end-250-read2	250	145,309,725H	21796458750	104,853,682P	14579711098	Illumina HiSeq2500	AGRF
Paired-end-400-read1	400	175,831,532H	26374729800	83,781,641P	11659024004	Illumina HiSeq4000	AGRF
Paired-end-400-read2	400	175,831,532H	26374729800	83,781,641P	11194195549	Illumina HiSeq4000	AGRF
Paired-end-500-read1	500	1036394040	155749203249	367,251,998P	48103755456	Illumina HiSeq 4000	TRI
Paired-end-500-read2	500	1036394040	155512297021	367,251,998P	45976656436	Illumina HiSeq 4000	TRI
Mate-pair-1.5k-read1	1500	395670638	59146819001	163,741,519P	17907427408	Illumina HiSeq 4000	TRI
Mate-pair-1.5k-read2	1500	395670638	59087715375	163,741,519P	18287252164	Illumina HiSeq 4000	TRI
Mate-pair-4k-read1	4000	1145674712	167232170269	469,623,223P	48360864331	Illumina HiSeq 4000	TRI
Mate-pair-4k-read2	4000	1145674712	167207785202	469,623,223P	49214313526	Illumina HiSeq 4000	TRI
Mate-pair-6.5k-read1	6500	485310168	72020645969	182,172,397P	20083358501	Illumina HiSeq 4000	TRI
Mate-pair-6.5k-read2	6500	485310168	71963412296	182,172,397P	20407826543	Illumina HiSeq 4000	TRI
Single-end	NA	NA	NA	430,316,743P	54449657062	NA	NA
Long-read	9200	1914167	17369037640	1,127,796H	15783719341	PacBio Sequel	RCG
Total		6770295797	1021631463122	3174293459	390633735553
S. microadriaticum CassKB8
Paired-end-250-read1	250	134925596	20238839400	109031619	15223630238	Illumina HiSeq 4000	AGRF
Paired-end-250-read2	250	134925596	20238839400	109031619	15191633641	Illumina HiSeq 4000	AGRF
Paired-end-350-read1	350	455173517	68438899013	219222633	29263346235	Illumina HiSeq 4000	AGRF
Paired-end-350-read2	350	455173517	68410944237	219222633	28578907216	Illumina HiSeq 4000	AGRF
Single-end	NA	NA	NA	160431164	20798231794	NA	NA
Total		1180198226	177327522050	816939668	109055749124
S. microadriaticum 04-503SCI.03
Paired-end-250-read1	250	126604284	18990642600	104919759	14652939238	Illumina HiSeq2500	AGRF
Paired-end-250-read2	250	126604284	18990642600	104919759	14623563185	Illumina HiSeq2500	AGRF
Paired-end-350-read1	350	436788046	65676140361	222974918	30124483211	Illumina HiSeq4000	AGRF
Paired-end-350-read2	350	436788046	65630666534	222974918	29019090626	Illumina HiSeq4000	AGRF
Single-end	NA	NA	NA	157308741	20698037695	NA	NA
Total		1126784660	169288092095	813098095	109118113955
S. necroappetens CCMP2469
Paired-end-250-read1	250	134187166	20128074900	108143518	15098003322	Illumina HiSeq 4000	AGRF
Paired-end-250-read2	250	134187166	20128074900	108143518	15063388815	Illumina HiSeq 4000	AGRF
Paired-end-350-read1	350	733338317	110343676592	332084455	44153007074	Illumina HiSeq 4000	AGRF
Paired-end-350-read2	350	733338317	110230494228	332084455	41971483489	Illumina HiSeq 4000	AGRF
Single-end	NA	NA	NA	276041612	35503345001	NA	NA
Total		1735050966	260830320620	1156497558	151789227701
S. linucheae CCMP2456
Paired-end-250-read1	250	142671760	21400764000	109731777	15308631132	Illumina HiSeq 4000	AGRF
Paired-end-250-read2	250	142671760	21400764000	109731777	15268587436	Illumina HiSeq 4000	AGRF
Paired-end-350-read1	350	887611119	133474265398	421333410	56563845988	Illumina HiSeq 4000	AGRF
Paired-end-350-read2	350	887611119	133359862597	421333410	53794557716	Illumina HiSeq 4000	AGRF
Single-end	NA	NA	NA	329538189	42871532255	NA	NA
Total		2060565758	309635655995	1391668563	183807154527
S. pilosum CCMP2461
Paired-end-350-read1	350	738948319	111208662904	347064084	46254672953	Illumina HiSeq 4000	AGRF
Paired-end-350-read2	350	738948319	111146528271	347064084	43787466354	Illumina HiSeq 4000	AGRF
Single-end	NA	NA	NA	256530102	32934482220	NA	NA
Total		1477896638	222355191175	950658270	122976621527

## Sheet: SuppTable_2
Supplementary Table 2. Genome assembly statistics of the Suessiales isolates included in this study, in addition to the seven isolates described in Table 1.
Statistics of the surveyed genome assemblies of Suessiales from other studies. Genome data of NA: not available.
Assembly statistic	S. microadriaticum CCMP2467	S. tridacnidorum Sh18	B. minutum	C. goreaui	Cladocopium sp. C92	F. kawagutii	P. glacialis CCMP1383	P. glacialis CCMP2088
Source	Aranda et al. 2016	Shoguchi et al. 2018	Shoguchi et al. 2013	Liu et al. 2018	Shoguchi et al. 2018	Liu et al. 2018	Stephens et al. 2020	Stephens et al. 2020
Overall G+C (%)	50.51	50.4	43.46	43.76	44.66	45.48	45.91	46.15
Number of scaffolds	9622	16175	21898	41235	6685	16923	33494	37768
Assembly length (bp)	807867584	762740472	609445888	968882658	700866305	1032764622	2984680192	2756104381
N50 scaffold length (bp)	573709	132488	125226	91131	247555	264630	170304	129205
Max. scaffold length (Mbp)	3.15	1.03	0.81	2.57	1.13	5.16	2.17	1.5
Number of contigs	44419	65727	32810	264861	87400	105305	38490	46703
N50 contig length (bp)	33468	52520	61492	6142	38432	35675	144622	101691
Max. contig length (Mbp)	0.33	0.41	0.44	1.33	0.28	0.96	2.17	1.47
Gap (%)	7.7	1.31	0.95	13.93	4.37	15.25	0.02	0.03
Estimated genome size (bp)	1400000000	NA	1500000000	1189354686	NA	1072636679	3015663767	2.6546e+09
Assembled fraction of genome (%)	57.7	NA	40.63	81.46	NA	96.28	98.97	103.82

## Sheet: SuppTable_3
Supplementary Table 3. Matrix of distances estimated between genome sequnences of Suessiales based on k-mers
Distances estimated between the genome sequences of the Suessiales isolates surveyed in this study based on shared 21-mers.
Isolate	S. microadriaticum 04-503SCI.03	B. minutum	Cladocopium sp. C92	S. microadriaticum CassKB8	S. linucheae CCMP2456	S. pilosum CCMP2461	S.necroappetens CCMP2469	S. natans CCMP2548	S. tridacnidorum CCMP2592	C. goreaui	F. kawagutii	P. glacialis CCMP1383	P. glacialis CCMP2088	S. microadriaticum CCMP2467	S. tridacnidorum Sh18
S. microadriaticum 04-503SCI.03	0	7.40451	7.41005	0.875012	3.08059	5.47431	1.45558	5.44305	3.97775	7.13531	7.4286	7.2102	7.27213	0.836476	3.79575
B. minutum	7.40451	0	6.19722	7.43542	7.52046	7.33901	7.43668	7.2922	7.563	5.99744	6.40235	6.77662	6.84831	7.41707	7.49657
Cladocopium sp. C92	7.41005	6.19722	0	7.39503	7.47988	7.33222	7.42556	7.27567	7.48847	3.77884	5.92729	6.94559	7.00838	7.39557	7.2948
S. microadriaticum CassKB8	0.875012	7.43542	7.39503	0	3.13248	5.5199	1.50715	5.46586	4.00829	7.21218	7.39791	7.16345	7.21776	0.872706	3.83446
S. linucheae CCMP2456	3.08059	7.52046	7.47988	3.13248	0	5.47606	2.657	5.48199	3.90174	7.20896	7.50182	7.26403	7.3276	3.09427	3.75964
S. pilosum CCMP2461	5.47431	7.33901	7.33222	5.5199	5.47606	0	4.52057	5.64014	5.71959	7.14055	7.3835	7.29347	7.36361	5.56472	5.55703
S.necroappetens CCMP2469	1.45558	7.43668	7.42556	1.50715	2.657	4.52057	0	5.44019	3.93044	7.22937	7.43943	7.21863	7.28258	1.4436	3.78861
S. natans CCMP2548	5.44305	7.2922	7.27567	5.46586	5.48199	5.64014	5.44019	0	5.4271	7.12396	7.30745	7.00088	7.06615	5.45067	5.34308
S. tridacnidorum CCMP2592	3.97775	7.563	7.48847	4.00829	3.90174	5.71959	3.93044	5.4271	0	7.33543	7.48196	7.2027	7.27862	3.95097	2.87244
C. goreaui	7.13531	5.99744	3.77884	7.21218	7.20896	7.14055	7.22937	7.12396	7.33543	0	5.74747	6.70982	6.77638	7.19363	6.46655
F. kawagutii	7.4286	6.40235	5.92729	7.39791	7.50182	7.3835	7.43943	7.30745	7.48196	5.74747	0	6.79268	6.87334	7.42603	7.4466
P. glacialis CCMP1383	7.2102	6.77662	6.94559	7.16345	7.26403	7.29347	7.21863	7.00088	7.2027	6.70982	6.79268	0	0.765386	7.19609	7.24139
P. glacialis CCMP2088	7.27213	6.84831	7.00838	7.21776	7.3276	7.36361	7.28258	7.06615	7.27862	6.77638	6.87334	0.765386	0	7.26549	7.31388
S. microadriaticum CCMP2467	0.836476	7.41707	7.39557	0.872706	3.09427	5.56472	1.4436	5.45067	3.95097	7.19363	7.42603	7.19609	7.26549	0	3.77609
S. tridacnidorum Sh18	3.79575	7.49657	7.2948	3.83446	3.75964	5.55703	3.78861	5.34308	2.87244	6.46655	7.4466	7.24139	7.31388	3.77609	0

## Sheet: SuppTable_4
Supplementary Table 4. Metrics of predicted genes in genomes of Suessiales
Statistics of predicted genes in genomes of the Suessiales isolates included in this study.
Metric		S. microadriaticum			S. necroappetens CCMP2469	S. linucheae CCMP2456	S. tridacnidorum		S. natans CCMP2548	S. pilosum CCMP2461	B. minutum	C. goreaui	Cladocopium sp. C92	F. kawagutii	P. glacialis
		CassKB8	04-503SCI.03	CCMP2467			CCMP2592	Sh18							CCMP1383	CCMP2088
Genes
Number of genes*		42652	38462	29728	35672	32053	45474	25808	35270	23437	32803	39006	33421	31520	58232	51713
Average gene (exons + introns) length (bp)*		7920.14	8223.65	9281.47	4852.53	8866.66	10647.9	6467.24	8779.96	6816.2	10069.4	8428.73	13206.9	8836.93	16206	13930.5
Average CDS length (bp)		1836.89	1814.2	2217.53	1485.1	1560.22	2033.5	1424.82	1660.13	1274.83	1929.77	1625.89	2201.32	1838.87	1229.64	1178.41
Gene content (total gene length/total assembly length, %)		41.51	40.81	34.15	22.54	40.9	43.89	21.88	40.66	14.66	54.2	33.93	62.98	26.97	31.62	26.14
CDS G+C (%)		59.11	57.29	57.43	57.63	57.92	57.32	57.75	58.16	56.31	51.18	54.23	53.97	54.19	57.84	57.78
Supported by transcript data (%)		51.18	60.35	55.53	71.89	76.44	61.74	77.88	82.99	70.77	71.59	60.31	49.87	21.33	93.96	94.37
Exons
Total number*		672202	648110	571064	498874	545698	734563	333355	552383	298968	624400	486081	623041	366539	677623	560553
Average number per gene		15.7602	16.8507	19.2096	13.985	17.0249	16.1535	12.9167	15.6616	12.7562	19.0348	12.4617	18.6422	11.6288	11.6366	10.8397
Average length (bp)*		116.553	107.663	115.438	106.192	91.6436	125.886	110.308	106.001	99.9374	101.381	130.471	118.083	158.131	105.67	108.712
Total length (bp)		78347212	69777578	65922655	52976611	50009728	92471373	36771813	58552877	29878084	63302208	63419290	73570391	57961307	71604628	60939053
Introns
Total number*		629550	609648	541336	463202	513645	689089	307547	517113	275531	591597	447075	589620	335019	619391	508840
Number of genes with introns		39578	35728	28449	32485	29498	40282	22775	30171	22006	30749	37444	32632	30259	42969	39094
Average length (bp)*		412.14	404.365	387.923	259.332	455.944	568.48	423.138	485.612	471.356	451.327	593.528	623.822	658.406	1408	1295.99
Total intron length(bp)		259462674	246520488	209996798	120122982	234193267	391733376	130134686	251116222	129873189	267003488	265351575	367817944	220578588	872100637	659450076
G+C (%)		50.86	50.97	51.04	51.99	50.45	50.2	50.32	51.33	48.81	42.29	42.41	43.15	44.88	43.86	43.75
Intron-exon boundaries
5'-donor splice sites (%)	GC (canonical)*	54.727	55.496	54.1346	56.0816	57.9768	56.3786	57.1617	58.0413	55.6268	37.9157	43.3775	41.3885	39.644	52.6872	52.8508
	GT (non-canonical)*	26.1897	25.5959	26.0018	25.0062	24.3939	25.7087	24.6245	23.6032	25.5009	43.9115	35.7803	41.6032	39.5936	28.7784	28.7756
	GA (non-canonical)	19.08	18.91	19.86	18.91	17.63	17.91	18.21	18.36	18.87	18.17	20.84	17.01	20.76	18.53	18.37
Nucleotide after the AG 3'-acceptor splice sites (%)	G	95.8	96.1435	96.4209	96.5648	96.8138	96.5299	97.03	97.089	97.0228	96.3965	96.3331	95.27	95.3582	96.8916	96.9307
	A	2.3	2.28	2.06	2.03	1.93	1.98	1.8	1.75	1.83	2.13	2.16	2.48	2.22	1.54	1.52
	T	1.12	1.02	0.97	0.89	0.84	0.92	0.76	0.78	0.78	1	0.99	1.38	1.19	1.03	1
	C	0.78	0.56	0.55	0.51	0.42	0.57	0.41	0.38	0.37	0.47	0.51	0.88	1.23	0.55	0.54
Intergenic regions
Total number*		19613	18930	26713	13000	18224	41603	18677	33042	13346	25383	24243	28504	26276	35271	29292
Average length (bp)*		4139.66	4577.25	15109.6	2878.44	5185	11468.5	13545.3	11585.5	9720.79	5983.54	9539.66	6336.54	18051.4	21624.9	20921.5
G+C (%)		51.25	50.44	50.43	52.43	50.29	50.91	50.57	51.5	49.23	43.3	43.74	44.89	45.25	46.04	46.16

## Sheet: SuppTable_5
Supplementary Table 5. Putative plastid and mitochondrial genome sequences from the seven Symbiodinium genome assemblies generated from this study.
Genome assembly	Number of scaffolds	Putative mitochondrial	Putative chloroplast	% putative organellar genome sequences
S. microadriaticum CassKB8	67937	5	16	0.030911
S. microadriaticum 04-503SCI.03	57558	2	11	0.0225859
S. necroappetens CCMP2469	104583	7	14	0.0200797
S. linucheae CCMP2456	37772	4	17	0.0555967
S. tridacnidorum CCMP2592	6245	21	0	0.336269
S. natans CCMP2548	2855	16	2	0.630473
S. pilosum CCMP2461	48302	6	16	0.0455468
l

## Sheet: SuppTable_6
Supplementary Table 6. Symbiodinium genome size estimations
Genome size and sequence read depth estimations from k-mer frequencies analysis from the short-read sequence data for all six Symbiodinium spp. Different k-mer sizes (from 17 bp to 31 bp) were used for the estimations and the results are shown in each row. The average values are displayed in the bottom row.
k (bp)	S. microadriaticum CassKB8		S. microadriaticum 04-503SCI.03		S. necroappetens CCMP2469		S. linucheae CCMP2456		S. pilosum CCMP2461		S. tridacnidorum		S. natans
	genome size (bp)	read depth (x)	genome size (bp)	read depth (x)	genome size (bp)	read depth (x)	genome size (bp)	read depth (x)	genome size (bp)	read depth (x)	genome size (bp)	read depth (x)	genome size (bp)	read depth (x)
17	1087984631	100	1020012816	105	972158437	139	880082615	169	1931231339	62	1244409612	124	693905797	648
19	1098950332	97	1033045467	102	989793251	135	897877370	165	1969462617	60	1261370603	120	711871550	624
21	1113308626	94	1045917528	99	1000269287	132	871113278	162	1971123580	59	1266706910	117	730539547	598
23	1126098097	91	1058254303	96	1009397302	129	920347346	158	2003757314	57	1282472474	113	736003849	582
25	1126180873	89	1058973746	94	1017348039	126	926212761	155	1999897420	56	1287082876	110	753562266	559
27	1127608260	87	1060587563	92	1016197883	124	937065949	151	2031382856	54	1291656344	107	755503096	546
29	1140608532	84	1072332944	89	1022505560	121	941075088	148	2025490089	53	1262439335	104	766539440	525
31	1140463602	82	1072221326	87	1028509230	118	944480670	145	2018954450	52	1401940038	101	772880310	506
Average	1.12015e+09	90.5	1.05267e+09	95.5	1.00702e+09	128	9.14782e+08	156.625	1.99391e+09	56.625	1287259774	112	740100732	574

## Sheet: SuppTable_7
Supplementary Table 7. Enriched GO terms in genes of S. tridacnidorum and S. natans
Enriched GO terms in predicted proteins of S. tridacnidorum and S. natans sorted by decreasing significance.
S. tridacnidorum				S. natans
GO.ID	Term	Aspect	P-value	GO.ID	Term	Aspect	P-value
GO:0004523	RNA-DNA hybrid ribonuclease activity	Molecular function	5.1e-27	GO:0005515	Protein binding	Molecular function	3.2e-13
GO:0090502	RNA phosphodiester bond hydrolysis, endonucleolytic	Biological process	4.1e-23	GO:0005829	Cytosol	Cellular component	3.8e-13
GO:0003676	Nucleic acid binding	Molecular function	2.8e-20	GO:0035725	Sodium ion transmembrane transport	Biological process	4.9e-07
GO:0015074	DNA integration	Biological process	5.6e-20	GO:0016567	Protein ubiquitination	Biological process	8.7e-07
GO:0003677	DNA binding	Molecular function	7.2e-13	GO:0004842	Ubiquitin-protein transferase activity	Molecular function	5.6e-06
GO:0000943	Retrotransposon nucleocapsid	Cellular component	2.8e-12	GO:0005886	Plasma membrane	Cellular component	6.5e-06
GO:0003964	RNA-directed DNA polymerase activity	Molecular function	1.4e-08	GO:0034765	Regulation of ion transmembrane transport	Biological process	9.8e-06
GO:0032259	Methylation	Biological process	3e-08	GO:0042802	Identical protein binding	Molecular function	2.5e-05
GO:0006310	DNA recombination	Biological process	4.3e-08	GO:0010019	Chloroplast-nucleus signaling pathway	Biological process	3.1e-05
GO:0008168	Methyltransferase activity	Molecular function	4.5e-08	GO:0044444	Cytoplasmic part	Cellular component	3.1e-05
GO:0006278	RNA-dependent DNA biosynthetic process	Biological process	5.5e-08	GO:0031930	Mitochondria-nucleus signaling pathway	Biological process	3.4e-05
GO:0000160	Phosphorelay signal transduction system	Biological process	5.8e-08	GO:0042803	Protein homodimerization activity	Molecular function	4.2e-05
GO:0004190	Aspartic-type endopeptidase activity	Molecular function	9.2e-08	GO:0007275	Multicellular organism development	Biological process	4.9e-05
GO:0032197	Transposition, RNA-mediated	Biological process	1.1e-07	GO:0030248	Cellulose binding	Molecular function	5e-05
GO:0003887	DNA-directed DNA polymerase activity	Molecular function	1.3e-07	GO:0016311	Dephosphorylation	Biological process	5.6e-05
GO:0003700	DNA-binding transcription factor activity	Molecular function	7e-07	GO:0005516	Calmodulin binding	Molecular function	5.8e-05
GO:0016987	Sigma factor activity	Molecular function	4e-06	GO:0043504	Mitochondrial DNA repair	Biological process	7.4e-05
GO:0016021	Integral component of membrane	Cellular component	1.3e-05	GO:0006486	Protein glycosylation	Biological process	8.4e-05
GO:0051539	4 iron, 4 sulfur cluster binding	Molecular function	3.5e-05	GO:0000262	Mitochondrial chromosome	Cellular component	8.9e-05
GO:0090501	RNA phosphodiester bond hydrolysis	Biological process	4.2e-05	GO:0005248	Voltage-gated sodium channel activity	Molecular function	9.1e-05
GO:0000105	Histidine biosynthetic process	Biological process	5.7e-05	GO:0042277	Peptide binding	Molecular function	0.0001
GO:0004540	Ribonuclease activity	Molecular function	5.7e-05	GO:0031965	Muclear membrane	Cellular component	0.00011
GO:0008883	Glutamyl-tRNA reductase activity	Molecular function	6.7e-05	GO:0061995	ATP-dependent protein-DNA complex displacement activity	Molecular function	0.00012
GO:0004693	Cyclin-dependent protein serine/threonine kinase activity	Molecular function	0.00013	GO:1990814	DNA/DNA annealing activity	Molecular function	0.00012
GO:0042613	MHC class II protein complex	Cellular component	0.00013	GO:0046872	Metal ion binding	Molecular function	0.00012
GO:0032300	Mismatch repair complex	Cellular component	0.0002	GO:1903469	Removal of RNA primer involved in mitotic DNA replication	Biological process	0.00013
GO:0030983	Mismatched DNA binding	Molecular function	0.00021	GO:1905467	Positive regulation of G-quadruplex DNA unwinding	Biological process	0.00013
GO:0000155	Phosphorelay sensor kinase activity	Molecular function	0.00023	GO:0048522	Positive regulation of cellular process	Biological process	0.00013
GO:0009252	Peptidoglycan biosynthetic process	Biological process	0.00026	GO:0031175	Neuron projection development	Biological process	0.00013
GO:1903790	Guanine nucleotide transmembrane transport	Biological process	0.00039	GO:0010628	Positive regulation of gene expression	Biological process	0.00014
GO:0001409	Guanine nucleotide transmembrane transporter activity	Molecular function	0.00042	GO:0009507	Chloroplast	Cellular component	0.00014
GO:0008658	Penicillin binding	Molecular function	0.00042	GO:0019228	Neuronal action potential	Biological process	0.00015
GO:0006508	Proteolysis	Biological process	0.00073	GO:0065008	Regulation of biological quality	Biological process	0.00022
GO:2000142	Regulation of DNA-templated transcription, initiation	Biological process	0.00074	GO:0042981	Regulation of apoptotic process	Biological process	0.00022
GO:0042794	Plastid rRNA transcription	Biological process	0.00111	GO:0008285	Negative regulation of cell population proliferation	Biological process	0.00023
GO:0000145	Exocyst	Cellular component	0.00121	GO:0086010	Membrane depolarization during action potential	Biological process	0.00023
GO:0009307	DNA restriction-modification system	Biological process	0.00141	GO:0044325	Ion channel binding	Molecular function	0.00024
GO:0005610	Laminin-5 complex	Cellular component	0.00169	GO:0048523	Negative regulation of cellular process	Biological process	0.00025
GO:0001533	Cornified envelope	Cellular component	0.00212	GO:0016192	Vesicle-mediated transport	Biological process	0.00026
GO:0018106	Peptidyl-histidine phosphorylation	Biological process	0.00263	GO:0015175	Neutral amino acid transmembrane transporter activity	Molecular function	0.00026
GO:0009254	Peptidoglycan turnover	Biological process	0.00278	GO:0006417	Regulation of translation	Biological process	0.00027
GO:0033014	Tetrapyrrole biosynthetic process	Biological process	0.00295	GO:1901565	Organonitrogen compound catabolic process	Biological process	0.00028
GO:0030076	Light-harvesting complex	Cellular component	0.00342	GO:0009982	Pseudouridine synthase activity	Molecular function	0.0003
GO:0044461	Bacterial-type flagellum part	Cellular component	0.00372	GO:0001522	Pseudouridine synthesis	Biological process	0.00034
GO:0008270	Zinc ion binding	Molecular function	0.00472	GO:0006629	Lipid metabolic process	Biological process	0.00037
GO:0018149	Peptide cross-linking	Biological process	0.00535	GO:0003729	mRNA binding	Molecular function	0.00038
GO:0044423	Virion part	Cellular component	0.0065	GO:0005768	Endosome	Cellular component	0.00038
GO:0016765	Transferase activity, transferring alkyl or aryl (other than methyl) groups	Molecular function	0.00904	GO:0009628	Response to abiotic stimulus	Biological process	0.0004
GO:0016879	Ligase activity, forming carbon-nitrogen bonds	Molecular function	0.00927	GO:0005509	Calcium ion binding	Molecular function	0.0004
GO:0005089	Rho guanyl-nucleotide exchange factor activity	Molecular function	0.00947	GO:0043601	Nuclear replisome	Cellular component	0.00041
GO:0017049	GTP-Rho binding	Molecular function	0.00947	GO:0015031	Protein transport	Biological process	0.00043
				GO:0070336	Flap-structured DNA binding	Molecular function	0.00051
				GO:0001822	Kidney development	Biological process	0.00054
				GO:0003073	Regulation of systemic arterial blood pressure	Biological process	0.00056
				GO:0034599	Cellular response to oxidative stress	Biological process	0.00059
				GO:0031984	Organelle subcompartment	Cellular component	0.00064
				GO:1902377	Nuclear rDNA heterochromatin	Cellular component	0.00065
				GO:0070062	Extracellular exosome	Cellular component	0.00066
				GO:0003735	Structural constituent of ribosome	Molecular function	0.00067
				GO:0032103	Positive regulation of response to external stimulus	Biological process	0.00068
				GO:0003723	RNA binding	Molecular function	0.00071
				GO:0005244	Voltage-gated ion channel activity	Molecular function	0.0008
				GO:0005903	Brush border	Cellular component	0.00081
				GO:0008146	Sulfotransferase activity	Molecular function	0.00085
				GO:0048768	Root hair cell tip growth	Biological process	0.00087
				GO:0097060	Synaptic membrane	Cellular component	0.00088
				GO:0045296	Cadherin binding	Molecular function	0.0009
				GO:0005764	Lysosome	Cellular component	0.0009
				GO:0001518	Voltage-gated sodium channel complex	Cellular component	0.00095
				GO:0031410	Cytoplasmic vesicle	Cellular component	0.00096
				GO:0006694	Steroid biosynthetic process	Biological process	0.00097
				GO:1901617	Organic hydroxy compound biosynthetic process	Biological process	0.00099
				GO:0005737	Cytoplasm	Cellular component	0.001
				GO:0005730	Nucleolus	Cellular component	0.001
				GO:0098805	Whole membrane	Cellular component	0.00102
				GO:0032467	Positive regulation of cytokinesis	Biological process	0.00105
				GO:0071310	Cellular response to organic substance	Biological process	0.00107
				GO:0098588	Bounding membrane of organelle	Cellular component	0.00108
				GO:0044085	Cellular component biogenesis	Biological process	0.00111
				GO:0030674	Protein binding, bridging	Molecular function	0.00114
				GO:0003950	NAD+ ADP-ribosyltransferase activity	Molecular function	0.00123
				GO:0031047	Gene silencing by RNA	Biological process	0.00124
				GO:0051240	Positive regulation of multicellular organismal process	Biological process	0.00129
				GO:0009952	Anterior/posterior pattern specification	Biological process	0.00132
				GO:0006665	Sphingolipid metabolic process	Biological process	0.00133
				GO:0051345	Positive regulation of hydrolase activity	Biological process	0.00134
				GO:0019899	Enzyme binding	Molecular function	0.00134
				GO:0052689	Carboxylic ester hydrolase activity	Molecular function	0.00135
				GO:0000139	Golgi membrane	Cellular component	0.00149
				GO:0048513	Animal organ development	Biological process	0.0015
				GO:0016791	Phosphatase activity	Molecular function	0.00154
				GO:0044255	Cellular lipid metabolic process	Biological process	0.00166
				GO:0019722	Calcium-mediated signaling	Biological process	0.00167
				GO:0055002	Striated muscle cell development	Biological process	0.00169
				GO:0018193	Peptidyl-amino acid modification	Biological process	0.00172
				GO:0071277	Cellular response to calcium ion	Biological process	0.00179
				GO:0044432	Endoplasmic reticulum part	Cellular component	0.00179
				GO:1990904	Ribonucleoprotein complex	Cellular component	0.00187
				GO:0051930	Regulation of sensory perception of pain	Biological process	0.00188
				GO:0030424	Axon	Cellular component	0.00189
				GO:0032091	Negative regulation of protein binding	Biological process	0.00197
				GO:0048471	Perinuclear region of cytoplasm	Cellular component	0.00197
				GO:0051274	Beta-glucan biosynthetic process	Biological process	0.00199
				GO:0010594	Regulation of endothelial cell migration	Biological process	0.00199
				GO:0016938	Kinesin I complex	Cellular component	0.00202
				GO:0005724	Nuclear telomeric heterochromatin	Cellular component	0.00202
				GO:1901016	Regulation of potassium ion transmembrane transporter activity	Biological process	0.00213
				GO:0016758	Transferase activity, transferring hexosyl groups	Molecular function	0.00224
				GO:0019894	Kinesin binding	Molecular function	0.00229
				GO:0051295	Establishment of meiotic spindle localization	Biological process	0.00231
				GO:0043122	Regulation of I-kappaB kinase/NF-kappaB signaling	Biological process	0.00235
				GO:0071495	Cellular response to endogenous stimulus	Biological process	0.00241
				GO:0042737	Drug catabolic process	Biological process	0.00242
				GO:0098901	Regulation of cardiac muscle cell action potential	Biological process	0.00243
				GO:0005230	Extracellular ligand-gated ion channel activity	Molecular function	0.00244
				GO:0120025	Plasma membrane bounded cell projection	Cellular component	0.00244
				GO:0015979	Photosynthesis	Biological process	0.00247
				GO:0046677	Response to antibiotic	Biological process	0.00249
				GO:0098656	Anion transmembrane transport	Biological process	0.00251
				GO:0046907	Intracellular transport	Biological process	0.00251
				GO:0044265	Cellular macromolecule catabolic process	Biological process	0.00256
				GO:0051285	Cell cortex of cell tip	Cellular component	0.00257
				GO:0005525	GTP binding	Molecular function	0.00261
				GO:0007409	Axonogenesis	Biological process	0.00262
				GO:0017001	Antibiotic catabolic process	Biological process	0.00263
				GO:0034655	Nucleobase-containing compound catabolic process	Biological process	0.00263
				GO:0035619	Root hair tip	Cellular component	0.00265
				GO:0000288	Nuclear-transcribed mRNA catabolic process, deadenylation-dependent decay	Biological process	0.00266
				GO:0048646	Anatomical structure formation involved in morphogenesis	Biological process	0.00266
				GO:0045836	Positive regulation of meiotic nuclear division	Biological process	0.0027
				GO:0016052	Carbohydrate catabolic process	Biological process	0.00273
				GO:0008239	Dipeptidyl-peptidase activity	Molecular function	0.0028
				GO:0071248	Cellular response to metal ion	Biological process	0.00282
				GO:0005911	Cell-cell junction	Cellular component	0.00286
				GO:0006313	Transposition, DNA-mediated	Biological process	0.0029
				GO:0000398	mRNA splicing, via spliceosome	Biological process	0.00294
				GO:1901222	Regulation of NIK/NF-kappaB signaling	Biological process	0.00299
				GO:0045815	Positive regulation of gene expression, epigenetic	Biological process	0.00305
				GO:0051172	Negative regulation of nitrogen compound metabolic process	Biological process	0.00309
				GO:0016790	Thiolester hydrolase activity	Molecular function	0.00311
				GO:0019751	Polyol metabolic process	Biological process	0.00315
				GO:0010629	Negative regulation of gene expression	Biological process	0.00316
				GO:0098794	Postsynapse	Cellular component	0.00316
				GO:0009409	Response to cold	Biological process	0.00317
				GO:0043069	Negative regulation of programmed cell death	Biological process	0.00323
				GO:1904758	Protein localization to new growing cell tip	Biological process	0.00329
				GO:1903047	Mitotic cell cycle process	Biological process	0.00335
				GO:0006897	Endocytosis	Biological process	0.00346
				GO:0022843	Voltage-gated cation channel activity	Molecular function	0.00359
				GO:0016877	Ligase activity, forming carbon-sulfur bonds	Molecular function	0.00366
				GO:0031347	Regulation of defense response	Biological process	0.00373
				GO:0055117	Regulation of cardiac muscle contraction	Biological process	0.00373
				GO:0032507	Maintenance of protein location in cell	Biological process	0.00373
				GO:0031328	Positive regulation of cellular biosynthetic process	Biological process	0.00373
				GO:1901701	Cellular response to oxygen-containing compound	Biological process	0.0038
				GO:0043902	Positive regulation of multi-organism process	Biological process	0.00383
				GO:0010557	Positive regulation of macromolecule biosynthetic process	Biological process	0.00391
				GO:0043231	Intracellular membrane-bounded organelle	Cellular component	0.00399
				GO:0071805	Potassium ion transmembrane transport	Biological process	0.00401
				GO:0000215	tRNA 2'-phosphotransferase activity	Molecular function	0.00401
				GO:0007276	Gamete generation	Biological process	0.00403
				GO:0004004	ATP-dependent RNA helicase activity	Molecular function	0.00409
				GO:0008016	Regulation of heart contraction	Biological process	0.00412
				GO:0004722	Protein serine/threonine phosphatase activity	Molecular function	0.00412
				GO:2001056	Positive regulation of cysteine-type endopeptidase activity	Biological process	0.00421
				GO:0016491	Oxidoreductase activity	Molecular function	0.00421
				GO:0034613	Cellular protein localization	Biological process	0.00424
				GO:0042493	Response to drug	Biological process	0.00424
				GO:0003014	Renal system process	Biological process	0.00425
				GO:0015893	Drug transport	Biological process	0.00426
				GO:0015293	Symporter activity	Molecular function	0.00431
				GO:1902983	DNA strand elongation involved in mitotic DNA replication	Biological process	0.00435
				GO:0071702	Organic substance transport	Biological process	0.00436
				GO:0051259	Protein complex oligomerization	Biological process	0.00441
				GO:0005200	Structural constituent of cytoskeleton	Molecular function	0.00441
				GO:0042692	Muscle cell differentiation	Biological process	0.00442
				GO:0008284	Positive regulation of cell proliferation	Biological process	0.00448
				GO:0009755	Hormone-mediated signaling pathway	Biological process	0.00449
				GO:0031297	Replication fork processing	Biological process	0.0045
				GO:0008194	UDP-glycosyltransferase activity	Molecular function	0.00453
				GO:0015804	Neutral amino acid transport	Biological process	0.00459
				GO:0045595	Regulation of cell differentiation	Biological process	0.0046
				GO:0040038	Polar body extrusion after meiotic divisions	Biological process	0.00461
				GO:0001568	Blood vessel development	Biological process	0.00461
				GO:0042910	Xenobiotic transmembrane transporter activity	Molecular function	0.00472
				GO:0004930	G protein-coupled receptor activity	Molecular function	0.00472
				GO:0070013	Intracellular organelle lumen	Cellular component	0.00478
				GO:0030163	Protein catabolic process	Biological process	0.0048
				GO:0035251	UDP-glucosyltransferase activity	Molecular function	0.00486
				GO:0019903	Protein phosphatase binding	Molecular function	0.00493
				GO:0050145	Nucleoside monophosphate kinase activity	Molecular function	0.00494
				GO:0015238	Drug transmembrane transporter activity	Molecular function	0.00495
				GO:0048193	Golgi vesicle transport	Biological process	0.00498
				GO:0007612	Learning	Biological process	0.00501
				GO:0031500	Tea1 cell-end complex	Cellular component	0.00514
				GO:0099070	Static microtubule bundle	Cellular component	0.00514
				GO:1904511	Cytoplasmic microtubule plus-end	Cellular component	0.00514
				GO:0030247	Polysaccharide binding	Molecular function	0.00533
				GO:2000026	Regulation of multicellular organismal development	Biological process	0.00535
				GO:0009750	Response to fructose	Biological process	0.00537
				GO:0002165	Instar larval or pupal development	Biological process	0.00537
				GO:0070374	Positive regulation of ERK1 and ERK2 cascade	Biological process	0.00537
				GO:1901184	regulation of ERBB signaling pathway	Biological process	0.00537
				GO:0033993	Response to lipid	Biological process	0.00543
				GO:0010507	Negative regulation of autophagy	Biological process	0.00548
				GO:0043001	Golgi to plasma membrane protein transport	Biological process	0.00548
				GO:0016323	Basolateral plasma membrane	Cellular component	0.00548
				GO:0000302	Response to reactive oxygen species	Biological process	0.00555
				GO:0042742	Defense response to bacterium	Biological process	0.00558
				GO:0044282	Small molecule catabolic process	Biological process	0.00568
				GO:0048588	Developmental cell growth	Biological process	0.00569
				GO:1901681	Sulfur compound binding	Molecular function	0.00575
				GO:0009741	Response to brassinosteroid	Biological process	0.00581
				GO:1902532	Negative regulation of intracellular signal transduction	Biological process	0.00582
				GO:0007166	Cell surface receptor signaling pathway	Biological process	0.00584
				GO:0031669	Cellular response to nutrient levels	Biological process	0.00591
				GO:0050801	Ion homeostasis	Biological process	0.00592
				GO:0061077	Chaperone-mediated protein folding	Biological process	0.00595
				GO:0035239	Tube morphogenesis	Biological process	0.00597
				GO:0022821	Potassium ion antiporter activity	Molecular function	0.006
				GO:0003008	System process	Biological process	0.00606
				GO:0016607	Nuclear speck	Cellular component	0.0061
				GO:0045935	Positive regulation of nucleobase-containing compound metabolic process	Biological process	0.00613
				GO:0031966	Mitochondrial membrane	Cellular component	0.00614
				GO:0045087	Innate immune response	Biological process	0.00617
				GO:1990518	Single-stranded 3'-5' DNA helicase activity	Molecular function	0.00636
				GO:0045069	Regulation of viral genome replication	Biological process	0.00638
				GO:0031333	Negative regulation of protein complex assembly	Biological process	0.00641
				GO:0051209	Release of sequestered calcium ion into cytosol	Biological process	0.00641
				GO:0019211	Phosphatase activator activity	Molecular function	0.00641
				GO:0003682	Chromatin binding	Molecular function	0.00645
				GO:0010256	Endomembrane system organization	Biological process	0.00649
				GO:0050804	Modulation of chemical synaptic transmission	Biological process	0.00651
				GO:0007586	Digestion	Biological process	0.00654
				GO:0002376	Immune system process	Biological process	0.00655
				GO:0021700	Developmental maturation	Biological process	0.00657
				GO:0015085	Calcium ion transmembrane transporter activity	Molecular function	0.00661
				GO:1901682	Sulfur compound transmembrane transporter activity	Molecular function	0.00665
				GO:0046873	Metal ion transmembrane transporter activity	Molecular function	0.00666
				GO:0016054	Organic acid catabolic process	Biological process	0.00674
				GO:0055114	Oxidation-reduction process	Biological process	0.00676
				GO:0009617	Response to bacterium	Biological process	0.0068
				GO:0046496	Nicotinamide nucleotide metabolic process	Biological process	0.00685
				GO:0022857	Transmembrane transporter activity	Molecular function	0.00686
				GO:0034285	Response to disaccharide	Biological process	0.00687
				GO:0060213	Positive regulation of nuclear-transcribed mRNA poly(A) tail shortening	Biological process	0.00688
				GO:0030473	Nuclear migration along microtubule	Biological process	0.00688
				GO:0016137	Glycoside metabolic process	Biological process	0.00691
				GO:0051704	Multi-organism process	Biological process	0.00695
				GO:0044248	Cellular catabolic process	Biological process	0.00695
				GO:2000146	Negative regulation of cell motility	Biological process	0.00696
				GO:0031674	I band	Cellular component	0.00698
				GO:0010410	Hemicellulose metabolic process	Biological process	0.007
				GO:0045472	Response to ether	Biological process	0.007
				GO:0005794	Golgi apparatus	Cellular component	0.00707
				GO:0016830	Carbon-carbon lyase activity	Molecular function	0.00711
				GO:0006006	Glucose metabolic process	Biological process	0.00714
				GO:0098660	Inorganic ion transmembrane transport	Biological process	0.00716
				GO:0030176	Integral component of endoplasmic reticulum membrane	Cellular component	0.00716
				GO:0098609	Cell-cell adhesion	Biological process	0.00728
				GO:2001259	Positive regulation of cation channel activity	Biological process	0.00733
				GO:0006875	Cellular metal ion homeostasis	Biological process	0.00734
				GO:0035839	Non-growing cell tip	Cellular component	0.00734
				GO:0009581	Detection of external stimulus	Biological process	0.00746
				GO:0009582	Detection of abiotic stimulus	Biological process	0.00746
				GO:0016441	Posttranscriptional gene silencing	Biological process	0.00746
				GO:0034219	Carbohydrate transmembrane transport	Biological process	0.00747
				GO:0022618	Ribonucleoprotein complex assembly	Biological process	0.00755
				GO:0098772	Molecular function regulator	Molecular function	0.0076
				GO:0044770	Cell cycle phase transition	Biological process	0.00764
				GO:0030507	Spectrin binding	Molecular function	0.00772
				GO:0015179	L-amino acid transmembrane transporter activity	Molecular function	0.00793
				GO:0006469	Negative regulation of protein kinase activity	Biological process	0.00798
				GO:0006325	Chromatin organization	Biological process	0.00799
				GO:0072593	Reactive oxygen species metabolic process	Biological process	0.00801
				GO:1902476	Chloride transmembrane transport	Biological process	0.00804
				GO:0051117	ATPase binding	Molecular function	0.00806
				GO:1901567	Fatty acid derivative binding	Molecular function	0.00811
				GO:0016071	mRNA metabolic process	Biological process	0.00815
				GO:0006790	Sulfur compound metabolic process	Biological process	0.00815
				GO:2000113	Negative regulation of cellular macromolecule biosynthetic process	Biological process	0.0082
				GO:0001775	Cell activation	Biological process	0.00823
				GO:0010720	Positive regulation of cell development	Biological process	0.00827
				GO:0003333	Amino acid transmembrane transport	Biological process	0.00827
				GO:0002252	Immune effector process	Biological process	0.00834
				GO:0003910	DNA ligase (ATP) activity	Molecular function	0.00847
				GO:0097264	Self proteolysis	Biological process	0.00855
				GO:1901673	Regulation of mitotic spindle assembly	Biological process	0.00855
				GO:0051924	Regulation of calcium ion transport	Biological process	0.00859
				GO:0003006	Developmental process involved in reproduction	Biological process	0.0086
				GO:0019253	Reductive pentose-phosphate cycle	Biological process	0.00864
				GO:0032940	Secretion by cell	Biological process	0.00871
				GO:0044275	Cellular carbohydrate catabolic process	Biological process	0.00885
				GO:0042326	Negative regulation of phosphorylation	Biological process	0.00894
				GO:0045931	Positive regulation of mitotic cell cycle	Biological process	0.00896
				GO:0071013	Catalytic step 2 spliceosome	Cellular component	0.00896
				GO:1990896	Protein localization to cell cortex of cell tip	Biological process	0.00903
				GO:0005524	ATP binding	Molecular function	0.00903
				GO:0003854	3-beta-hydroxy-delta5-steroid dehydrogenase activity	Molecular function	0.00912
				GO:0072521	Purine-containing compound metabolic process	Biological process	0.00916
				GO:0008277	Regulation of G protein-coupled receptor signaling pathway	Biological process	0.00917
				GO:0043524	Negative regulation of neuron apoptotic process	Biological process	0.00917
				GO:0015108	Chloride transmembrane transporter activity	Molecular function	0.00924
				GO:0009967	Positive regulation of signal transduction	Biological process	0.00931
				GO:0034702	Ion channel complex	Cellular component	0.00931
				GO:0051050	Positive regulation of transport	Biological process	0.00943
				GO:0002532	Production of molecular mediator involved in inflammatory response	Biological process	0.00953
				GO:0010042	Response to manganese ion	Biological process	0.00956
				GO:0006067	Ethanol metabolic process	Biological process	0.00956
				GO:0010928	Regulation of auxin mediated signaling pathway	Biological process	0.00956
				GO:0046843	Dorsal appendage formation	Biological process	0.00956
				GO:0044434	Chloroplast part	Cellular component	0.00957
				GO:0072503	Cellular divalent inorganic cation homeostasis	Biological process	0.0096
				GO:0035861	Site of double-strand break	Cellular component	0.00962
				GO:0043467	Regulation of generation of precursor metabolites and energy	Biological process	0.00965
				GO:0021680	Cerebellar Purkinje cell layer development	Biological process	0.00967
				GO:0110095	Cellular detoxification of aldehyde	Biological process	0.00967
				GO:0009738	Abscisic acid-activated signaling pathway	Biological process	0.00969
				GO:0033682	5'-3' DNA/RNA helicase activity	Molecular function	0.00969
				GO:0002833	Positive regulation of response to biotic stimulus	Biological process	0.00979
				GO:0030335	Positive regulation of cell migration	Biological process	0.00979
				GO:0006412	Translation	Biological process	0.00987
				GO:0032715	Negative regulation of interleukin-6 production	Biological process	0.00993
				GO:0032648	Regulation of interferon-beta production	Biological process	0.00993
				GO:0045165	Cell fate commitment	Biological process	0.00993
				GO:0009887	Animal organ morphogenesis	Biological process	0.00994

## Sheet: SuppTable_8
Supplementary Table 8. Domains in proteins coding for reverse transcriptases
Pfam domains in proteins with reverse transcriptase domains sorted by decreasing absolute abundance in S. tridacnidorum and S. natans.
S. tridacnidorum			S. natans
Pfam ID	Description	Occurrences	Pfam ID	Description	Occurrences
PF00078	Reverse transcriptase (RNA-dependent DNA polymerase, RVT1)	708	PF07727	Reverse transcriptase (RNA-dependent DNA polymerase RVT2)	307
PF07727	Reverse transcriptase (RNA-dependent DNA polymerase RVT2)	645	PF00078	Reverse transcriptase (RNA-dependent DNA polymerase, RVT1)	301
PF03372	Endonuclease/exonuclease/phosphatase family	97	PF03372	Endonuclease/exonuclease/phosphatase family	37
PF00665	Integrase core domain	96	PF00098	Zinc knuckle	31
PF02338	OTU-like cysteine protease	60	PF00665	Integrase core domain	27
PF00098	Zinc knuckle	42	PF00075	RNase H	19
PF00443	Ubiquitin carboxyl-terminal hydrolase	37	PF01885	RNA 2'-phosphotransferase, Tpt1/KptA family	16
PF00075	RNase H	30	PF00642	Zinc finger C-x8-C-x5-C-x3-H type (and similar)	11
PF00642	Zinc finger C-x8-C-x5-C-x3-H type (and similar)	17	PF02338	OTU-like cysteine protease	9
PF00145	C-5 cytosine-specific DNA methylase	16	PF00520	Ion transport protein	5
PF00069	Protein kinase domain	9	PF00211	Adenylate and Guanylate cyclase catalytic domain	3
PF18044	CCCH-type zinc finger	7	PF00443	Ubiquitin carboxyl-terminal hydrolase	3
PF00096	Zinc finger, C2H2 type	6	PF03382	Mycoplasma protein of unknown function, DUF285	3
PF01885	RNA 2'-phosphotransferase, Tpt1/KptA family	6	PF06839	GRF zinc finger	3
PF07690	Major Facilitator Superfamily	6	PF00145	C-5 cytosine-specific DNA methylase	2
PF00504	Chlorophyll A-B binding protein	5	PF18044	CCCH-type zinc finger	2
PF00397	WW domain	4	PF00069	Protein kinase domain	1
PF02493	MORN repeat	4	PF00076	RNA recognition motif. (a.k.a. RRM, RBD, or RNP domain)	1
PF07699	Putative ephrin-receptor like	4	PF00085	Thioredoxin	1
PF12796	Ankyrin repeats (3 copies)	4	PF00168	C2 domain	1
PF13912	C2H2-type zinc finger	4	PF00209	Sodium:neurotransmitter symporter family	1
PF00076	RNA recognition motif. (a.k.a. RRM, RBD, or RNP domain)	3	PF00498	FHA domain	1
PF08449	UAA transporter family	3	PF00504	Chlorophyll A-B binding protein	1
PF00481	Protein phosphatase 2C	2	PF00575	S1 RNA binding domain	1
PF00501	AMP-binding enzyme	2	PF00644	Poly(ADP-ribose) polymerase catalytic domain	1
PF00520	Ion transport protein	2	PF00849	RNA pseudouridylate synthase	1
PF00909	Ammonium transporter family	2	PF01041	DegT/DnrJ/EryC1/StrS aminotransferase family	1
PF03109	ABC1 family	2	PF01412	Putative GTPase activating protein for Arf	1
PF03707	Bacterial signalling protein N terminal repeat	2	PF01915	Glycosyl hydrolase family 3 C-terminal domain	1
PF13374	Tetratricopeptide repeat	2	PF02010	REJ domain	1
PF13415	Galactose oxidase, central domain	2	PF02170	PAZ domain	1
PF13424	Tetratricopeptide repeat	2	PF02434	Fringe-like	1
PF14529	Endonuclease-reverse transcriptase	2	PF03006	Haemolysin-III related	1
PF16622	Zinc-finger C2H2-type	2	PF03016	Exostosin family	1
PF00004	ATPase family associated with various cellular activities (AAA)	1	PF04921	XAP5, circadian clock regulator	1
PF00016	Ribulose bisphosphate carboxylase large chain, catalytic domain	1	PF06176	Lipopolysaccharide core biosynthesis protein (WaaY)	1
PF00043	Glutathione S-transferase, C-terminal domain	1	PF06414	Zeta toxin	1
PF00092	Von Willebrand factor type A domain	1	PF07714	Protein tyrosine kinase	1
PF00106	Short chain dehydrogenase	1	PF07885	Ion channel	1
PF00108	Thiolase, N-terminal domain	1	PF08477	Ras of Complex, Roc, domain of DAPkinase	1
PF00149	Calcineurin-like phosphoesterase	1	PF08783	DWNN domain	1
PF00179	Ubiquitin-conjugating enzyme	1	PF11051	Mannosyltransferase putative	1
PF00216	Bacterial DNA-binding protein	1	PF12309	KIF-1 binding protein C terminal	1
PF00266	Aminotransferase class-V	1	PF12770	CHAT domain	1
PF00270	DEAD/DEAH box helicas	1	PF13415	Galactose oxidase, central domain	1
PF00271	Helicase conserved C-terminal domain	1	PF13519	Von Willebrand factor type A domain	1
PF00276	Ribosomal protein L23	1	PF13639	Ring finger domain	1
PF00324	Amino acid permease	1	PF13812	Pentatricopeptide repeat domain	1
PF00450	Serine carboxypeptidase	1	PF14223	Gag-polypeptide of LTR copia-type	1
PF00478	IMP dehydrogenase/GMP reductase domain	1	PF16095	C-terminal of Roc, COR, domain	1
PF00550	Phosphopantetheine attachment site	1
PF00575	S1 RNA binding domain	1
PF00644	Poly(ADP-ribose) polymerase catalytic domain	1
PF00849	RNA pseudouridylate synthase	1
PF00884	Sulfatase	1
PF00999	Sodium/hydrogen exchanger family	1
PF01055	Glycosyl hydrolases family 31	1
PF01066	CDP-alcohol phosphatidyltransferase	1
PF01081	KDPG and KHG aldolase	1
PF01096	Transcription factor S-II (TFIIS)	1
PF01233	Myristoyl-CoA:protein N-myristoyltransferase, N-terminal domain	1
PF01270	Glycosyl hydrolases family 8	1
PF01293	Phosphoenolpyruvate carboxykinase	1
PF01344	Kelch motif	1
PF01494	FAD binding domain	1
PF01529	DHHC palmitoyltransferase	1
PF01535	PPR repeat	1
PF01553	Acyltransferase	1
PF01556	DnaJ C terminal domain	1
PF01764	Lipase (class 3)	1
PF01789	PsbP	1
PF01926	50S ribosome-binding GTPase	1
PF02374	Anion-transporting ATPase	1
PF02518	Histidine kinase-, DNA gyrase B-, and HSP90-like ATPase	1
PF02661	Fic/DOC family	1
PF02788	Ribulose bisphosphate carboxylase large chain, N-terminal domain	1
PF02798	Glutathione S-transferase, N-terminal domain	1
PF03193	RsgA GTPase	1
PF03446	NAD binding domain of 6-phosphogluconate dehydrogenase	1
PF03736	EPTP domain	1
PF03741	Integral membrane protein TerC family	1
PF03939	Ribosomal protein L23, N-terminal domain	1
PF03982	Diacylglycerol acyltransferase	1
PF04059	RNA recognition motif 2	1
PF04408	Helicase associated domain (HA2)	1
PF05448	Acetyl xylan esterase (AXE1)	1
PF05470	Eukaryotic translation initiation factor 3 subunit 8 N-terminus	1
PF05903	PPPDE putative peptidase domain	1
PF06839	GRF zinc finger	1
PF06966	Protein of unknown function (DUF1295)	1
PF07724	AAA domain (Cdc48 subfamily)	1
PF07992	Pyridine nucleotide-disulphide oxidoreductase	1
PF09371	Tex-like protein N-terminal domain	1
PF09409	PUB domain	1
PF13193	AMP-binding enzyme C-terminal domain	1
PF13445	RING-type zinc-finger	1
PF13450	NAD(P)-binding Rossmann-like domain	1
PF13456	Reverse transcriptase-like	1
PF13475	Domain of unknown function (DUF4116)	1
PF13499	EF-hand domain pair	1
PF13561	Enoyl-(Acyl carrier protein) reductase	1
PF13637	Ankyrin repeats (many copies)	1
PF13738	Pyridine nucleotide-disulphide oxidoreductase	1
PF13812	Pentatricopeptide repeat domain	1
PF14223	Gag-polypeptide of LTR copia-type	1
PF14624	VWA/Hh protein intein-like	1
PF14738	Cilia- and flagella-associated protein 91	1
PF14833	NAD-binding of NADP-dependent 3-hydroxyisobutyrate dehydrogenase	1
PF14974	Protein C10	1
PF17137	Domain of unknown function (DUF5110)	1
PF17784	Sulfotransferase domain	1
PF17871	AAA lid domain	1

## Sheet: SuppTable_9
Supplementary Table 9. Enriched protein domains in S. tridacnidorum and S. natans
Enriched Pfam domains in predicted proteins of S. tridacnidorum and S. natans. Pfam identifier, description and adjusted p-value of the Fisher’s exact test are provided.
S. tridacnidorum			S. natans
Pfam ID	Description	Padj-value	Pfam ID	Description	Padj-value
PF00145	C-5 cytosine-specific DNA methylase	6.93e-23	PF01844	His-Asn-His (HNH) homing endonuclease	0.000184
PF00078	Reverse transcriptase (RNA-dependent DNA polymerase, RVT1)	2.54e-22	PF13855	Leucine rich repeat	0.00045
PF07727	Reverse transcriptase (RNA-dependent DNA polymerase RVT2)	1.05e-14	PF01442	Apolipoprotein A1/A4/E domain	0.00481
PF02536	Mitochondrial/chloroplastic transcription termination factor (mTERF)	2.62e-11	PF07699	Putative ephrin-receptor like domain	0.0174
PF00665	Integrase core domain	6.74e-07	PF13415	Galactose oxidase, central domain (Kelch_3)	0.0181
PF00443	Ubiquitin carboxyl-terminal hydrolase	1.75e-06	PF01156	Inosine-uridine preferring nucleoside hydrolase	0.0181
PF02429	Peridinin-chlorophyll A binding protein (PCP)	1.36e-05	PF00805	Pentapeptide repeats (8 copies)	0.0288
PF02338	OTU-like cysteine protease	9.39e-05
PF02494	HYR (Hyalin Repeat) domain	0.0023
PF12705	PD-(D/E)XK nuclease superfamily	0.00418
PF03372	Endonuclease/Exonuclease/	0.0219

## Sheet: SuppTable_10
Supplementary Table 10. Functions of genes in duplicated gene blocks in genomes of S. tridacnidorum and S. natans
Annotated gene function, based on UniProt top hit, of genes in syntenic collinear blocks in each of S. tridacnidorum and S. natans genomes.
S. tridacnidorum						S. natans
Region 1		Region 2		UniProt ID	Description	Region 1		Region 2		UniProt ID	Description
Gene	Coordinates	Gene	Coordinates			Gene	Coordinates	Gene	Coordinates
Stri_CCMP2592.gene3854	Stri_CCMP2592.scaffold46:37863-42433	Stri_CCMP2592.gene17298	Stri_CCMP2592.scaffold389:375099-417716	P05132	cAMP-dependent protein kinase catalytic subunit alpha (PKA C-alpha) (EC 2.7.11.11)	Snat_CCMP2548.gene1383	Snat_CCMP2548.scaffold20:52101-92805	Snat_CCMP2548.gene4648	Snat_CCMP2548.scaffold89:756264-806257	Q9JHP7	Protein O-glucosyltransferase 2 (EC 2.4.1.-) (Endoplasmic reticulum resident protein 58) (ER protein 58) (ERp58) (KDEL motif-containing protein 1) (Protein O-xylosyltransferase POGLUT2) (EC 2.4.2.26)
Stri_CCMP2592.gene3866	Stri_CCMP2592.scaffold46:521903-527546	Stri_CCMP2592.gene17290	Stri_CCMP2592.scaffold389:292377-294388	A0A1Q9EL20	KH_dom_type_1 domain-containing protein	Snat_CCMP2548.gene1386	Snat_CCMP2548.scaffold20:117908-124201	Snat_CCMP2548.gene4632	Snat_CCMP2548.scaffold89:591484-596225	P59831	Dual-specificity RNA pseudouridine synthase RluA (EC 5.4.99.28) (EC 5.4.99.29) (23S rRNA pseudouridine(746) synthase) (Ribosomal large subunit pseudouridine synthase A) (rRNA pseudouridylate synthase A) (rRNA-uridine isomerase A) (tRNA pseudouridine(32) synthase)
Stri_CCMP2592.gene3877	Stri_CCMP2592.scaffold46:724479-725237	Stri_CCMP2592.gene17289	Stri_CCMP2592.scaffold389:253184-258724	A0A1Q9DTK4	Uncharacterized protein	Snat_CCMP2548.gene1403	Snat_CCMP2548.scaffold20:683454-687485	Snat_CCMP2548.gene4617	Snat_CCMP2548.scaffold89:442142-451893	Q15858	Sodium channel protein type 9 subunit alpha (Neuroendocrine sodium channel) (hNE-Na) (Peripheral sodium channel 1) (PN1) (Sodium channel protein type IX subunit alpha) (Voltage-gated sodium channel subunit alpha Nav1.7)
Stri_CCMP2592.gene3880	Stri_CCMP2592.scaffold46:779303-784953	Stri_CCMP2592.gene17285	Stri_CCMP2592.scaffold389:141565-165969	A0A1Q9DTV2	Uncharacterized protein	Snat_CCMP2548.gene1411	Snat_CCMP2548.scaffold20:944170-986069	Snat_CCMP2548.gene4610	Snat_CCMP2548.scaffold89:361655-370086	O08962	Potassium voltage-gated channel subfamily H member 2 (Ether-a-go-go-related gene potassium channel 1) (ERG-1) (Eag-related protein 1) (Ether-a-go-go-related protein 1) (RERG) (r-ERG) (Voltage-gated potassium channel subunit Kv11.1)
Stri_CCMP2592.gene3884	Stri_CCMP2592.scaffold46:828681-835616	Stri_CCMP2592.gene17283	Stri_CCMP2592.scaffold389:128286-130109	A0A1Q9DTJ4	Uncharacterized protein	Snat_CCMP2548.gene1418	Snat_CCMP2548.scaffold20:1059595-1079697	Snat_CCMP2548.gene4603	Snat_CCMP2548.scaffold89:260881-267913	Q6QIY3	Sodium channel protein type 10 subunit alpha (Peripheral nerve sodium channel 3) (PN3) (Sensory neuron sodium channel) (Sodium channel protein type X subunit alpha) (Voltage-gated sodium channel subunit alpha Nav1.8)
Stri_CCMP2592.gene3885	Stri_CCMP2592.scaffold46:856083-857891	Stri_CCMP2592.gene17280	Stri_CCMP2592.scaffold389:37270-39390	A0A1Q9C304	Uncharacterized protein	Snat_CCMP2548.gene1425	Snat_CCMP2548.scaffold20:1214100-1220660	Snat_CCMP2548.gene4602	Snat_CCMP2548.scaffold89:235243-240057	A0A1Q9CGY1	Uncharacterized protein
Stri_CCMP2592.gene33186	Stri_CCMP2592.scaffold1112:29265-40698	Stri_CCMP2592.gene25275	Stri_CCMP2592.scaffold678:101353-141895	Q9SIC9	Pentatricopeptide repeat-containing protein At2g31400, chloroplastic	Snat_CCMP2548.gene21195	Snat_CCMP2548.scaffold621:134133-137824	Snat_CCMP2548.gene11041	Snat_CCMP2548.scaffold248:200484-203411	A0A1Q9DJ61	Uncharacterized protein
Stri_CCMP2592.gene33190	Stri_CCMP2592.scaffold1112:66235-71955	Stri_CCMP2592.gene25292	Stri_CCMP2592.scaffold678:401384-407790	Q7XSQ5	Calcium-dependent protein kinase 12 (OsCDPK12) (OsCPK12) (EC 2.7.11.1)	Snat_CCMP2548.gene21196	Snat_CCMP2548.scaffold621:138489-139751	Snat_CCMP2548.gene11040	Snat_CCMP2548.scaffold248:198557-199819	P43420	Modification methylase Bsp6I (M.Bsp6I) (EC 2.1.1.37) (Cytosine-specific methyltransferase Bsp6I)
Stri_CCMP2592.gene33195	Stri_CCMP2592.scaffold1112:121382-136780	Stri_CCMP2592.gene25293	Stri_CCMP2592.scaffold678:438856-451717	A0A1Q9CX38	Polyketide synthase PksJ	Snat_CCMP2548.gene21197	Snat_CCMP2548.scaffold621:140176-141094	Snat_CCMP2548.gene11039	Snat_CCMP2548.scaffold248:197214-198132	A0A1Q9B3Y7	Phage_integrase domain-containing protein
Stri_CCMP2592.gene33205	Stri_CCMP2592.scaffold1112:295388-296599	Stri_CCMP2592.gene25295	Stri_CCMP2592.scaffold678:466400-467611	A0A1Q9BRL2	Uncharacterized protein	Snat_CCMP2548.gene21198	Snat_CCMP2548.scaffold621:141961-142754	Snat_CCMP2548.gene11038	Snat_CCMP2548.scaffold248:195560-196347	A0A2E9D4J5	Uncharacterized protein
Stri_CCMP2592.gene33206	Stri_CCMP2592.scaffold1112:297127-297498	Stri_CCMP2592.gene25296	Stri_CCMP2592.scaffold678:468143-468514	A0A1Q9D7X9	Uncharacterized protein	Snat_CCMP2548.gene21199	Snat_CCMP2548.scaffold621:143261-145223	Snat_CCMP2548.gene11037	Snat_CCMP2548.scaffold248:193556-195053	A0A2E9D4K3	Uncharacterized protein
Stri_CCMP2592.gene33207	Stri_CCMP2592.scaffold1112:297712-299620	Stri_CCMP2592.gene25297	Stri_CCMP2592.scaffold678:468731-470650	A0A1Q9D7Y4	Uncharacterized protein	Snat_CCMP2548.gene21201	Snat_CCMP2548.scaffold621:149014-149639	Snat_CCMP2548.gene11036	Snat_CCMP2548.scaffold248:188680-189305
Stri_CCMP2592.gene28121	Stri_CCMP2592.scaffold818:198222-200497	Stri_CCMP2592.gene10526	Stri_CCMP2592.scaffold190:600870-602543	Q8BZ25	Ankyrin repeat and protein kinase domain-containing protein 1 (EC 2.7.11.1)	Snat_CCMP2548.gene18039	Snat_CCMP2548.scaffold496:193610-193960	Snat_CCMP2548.gene20056	Snat_CCMP2548.scaffold572:186559-186909
Stri_CCMP2592.gene28138	Stri_CCMP2592.scaffold818:345740-347365	Stri_CCMP2592.gene10515	Stri_CCMP2592.scaffold190:121674-123069	Q9H0M0	NEDD4-like E3 ubiquitin-protein ligase WWP1 (EC 2.3.2.26) (Atrophin-1-interacting protein 5) (AIP5) (HECT-type E3 ubiquitin transferase WWP1) (TGIF-interacting ubiquitin ligase 1) (Tiul1) (WW domain-containing protein 1)	Snat_CCMP2548.gene18040	Snat_CCMP2548.scaffold496:198528-199456	Snat_CCMP2548.gene20057	Snat_CCMP2548.scaffold572:191478-192406
Stri_CCMP2592.gene28139	Stri_CCMP2592.scaffold818:348932-350458	Stri_CCMP2592.gene10514	Stri_CCMP2592.scaffold190:119523-120281	A0A0A2MH91	Uncharacterized protein	Snat_CCMP2548.gene18041	Snat_CCMP2548.scaffold496:210552-210997	Snat_CCMP2548.gene20058	Snat_CCMP2548.scaffold572:203527-203972
Stri_CCMP2592.gene28140	Stri_CCMP2592.scaffold818:351470-352965	Stri_CCMP2592.gene10513	Stri_CCMP2592.scaffold190:116236-117727	A0A1Q9EQ41	Uncharacterized protein	Snat_CCMP2548.gene18042	Snat_CCMP2548.scaffold496:211690-212287	Snat_CCMP2548.gene20059	Snat_CCMP2548.scaffold572:204665-205262
Stri_CCMP2592.gene28141	Stri_CCMP2592.scaffold818:353155-354469	Stri_CCMP2592.gene10512	Stri_CCMP2592.scaffold190:114725-116042	A0A1Q9BQ41	Uncharacterized protein	Snat_CCMP2548.gene18043	Snat_CCMP2548.scaffold496:213617-213917	Snat_CCMP2548.gene20060	Snat_CCMP2548.scaffold572:206592-206892
Stri_CCMP2592.gene28142	Stri_CCMP2592.scaffold818:355902-358367	Stri_CCMP2592.gene10511	Stri_CCMP2592.scaffold190:110773-113302	A0A1Q9EQ40	Uncharacterized protein	Snat_CCMP2548.gene18045	Snat_CCMP2548.scaffold496:220804-221415	Snat_CCMP2548.gene20061	Snat_CCMP2548.scaffold572:216692-217303
Stri_CCMP2592.gene28143	Stri_CCMP2592.scaffold818:358853-360417	Stri_CCMP2592.gene10510	Stri_CCMP2592.scaffold190:108739-110304	P23573	Cyclin-dependent kinase 2 (EC 2.7.11.22) (EC 2.7.11.23) (Cell division control protein 2 cognate)	Snat_CCMP2548.gene18046	Snat_CCMP2548.scaffold496:224484-225311	Snat_CCMP2548.gene20062	Snat_CCMP2548.scaffold572:220378-221205	A0A1Q9CCV4	Uncharacterized protein
Stri_CCMP2592.gene28138	Stri_CCMP2592.scaffold818:345740-347365	Stri_CCMP2592.gene24011	Stri_CCMP2592.scaffold622:522440-523707			Snat_CCMP2548.gene4928	Snat_CCMP2548.scaffold96:494318-494641	Snat_CCMP2548.gene33973	Snat_CCMP2548.scaffold1684:60224-60547
Stri_CCMP2592.gene28139	Stri_CCMP2592.scaffold818:348932-350458	Stri_CCMP2592.gene24012	Stri_CCMP2592.scaffold622:525515-527041			Snat_CCMP2548.gene4929	Snat_CCMP2548.scaffold96:496675-499431	Snat_CCMP2548.gene33974	Snat_CCMP2548.scaffold1684:62591-65348	A0A1Q9EWS7	Uncharacterized protein
Stri_CCMP2592.gene28140	Stri_CCMP2592.scaffold818:351470-352965	Stri_CCMP2592.gene24013	Stri_CCMP2592.scaffold622:528053-529548	A0A1Q9EQ41	Uncharacterized protein	Snat_CCMP2548.gene4930	Snat_CCMP2548.scaffold96:500186-501711	Snat_CCMP2548.gene33975	Snat_CCMP2548.scaffold1684:66099-67624	A0A1Q9EVU1	Serine/threonine-protein kinase Nek5
Stri_CCMP2592.gene28141	Stri_CCMP2592.scaffold818:353155-354469	Stri_CCMP2592.gene24014	Stri_CCMP2592.scaffold622:529743-532083	A0A1Q9BQ41	Uncharacterized protein	Snat_CCMP2548.gene4931	Snat_CCMP2548.scaffold96:501740-502274	Snat_CCMP2548.gene33976	Snat_CCMP2548.scaffold1684:67653-68187
Stri_CCMP2592.gene28142	Stri_CCMP2592.scaffold818:355902-358367	Stri_CCMP2592.gene24015	Stri_CCMP2592.scaffold622:532493-534959	A0A1Q9BV62	Uncharacterized protein	Snat_CCMP2548.gene4932	Snat_CCMP2548.scaffold96:504093-505277	Snat_CCMP2548.gene33977	Snat_CCMP2548.scaffold1684:70006-71190
Stri_CCMP2592.gene28143	Stri_CCMP2592.scaffold818:358853-360417	Stri_CCMP2592.gene24016	Stri_CCMP2592.scaffold622:535690-537009	P45894	5'-AMP-activated protein kinase catalytic subunit alpha-1 (AMPK subunit alpha-1) (EC 2.7.11.1)	Snat_CCMP2548.gene4933	Snat_CCMP2548.scaffold96:508080-508958	Snat_CCMP2548.gene33978	Snat_CCMP2548.scaffold1684:74239-74871	A0A1Q9BSH0	Uncharacterized protein
Stri_CCMP2592.gene42314	Stri_CCMP2592.scaffold2245:1252-2772	Stri_CCMP2592.gene10514	Stri_CCMP2592.scaffold190:119523-120281			Snat_CCMP2548.gene159	Snat_CCMP2548.scaffold2:1166627-1170067	Snat_CCMP2548.gene27155	Snat_CCMP2548.scaffold948:10208-16922	A0A1Q9CEX1	Uncharacterized protein
Stri_CCMP2592.gene42315	Stri_CCMP2592.scaffold2245:3784-5279	Stri_CCMP2592.gene10513	Stri_CCMP2592.scaffold190:116236-117727	A0A1Q9EQ41	Uncharacterized protein	Snat_CCMP2548.gene160	Snat_CCMP2548.scaffold2:1170435-1174590	Snat_CCMP2548.gene27156	Snat_CCMP2548.scaffold948:17301-18653	A0A1Q9E792	Uncharacterized protein
Stri_CCMP2592.gene42316	Stri_CCMP2592.scaffold2245:5469-6783	Stri_CCMP2592.gene10512	Stri_CCMP2592.scaffold190:114725-116042	A0A1Q9BQ41	Uncharacterized protein	Snat_CCMP2548.gene171	Snat_CCMP2548.scaffold2:1399029-1405174	Snat_CCMP2548.gene27165	Snat_CCMP2548.scaffold948:132468-137403	P62343	Calcium-dependent protein kinase 1 (EC 2.7.11.1) (PfCDPK1) (PfCPK)
Stri_CCMP2592.gene42317	Stri_CCMP2592.scaffold2245:8216-10666	Stri_CCMP2592.gene10511	Stri_CCMP2592.scaffold190:110773-113302	A0A1Q9BV62	Uncharacterized protein	Snat_CCMP2548.gene182	Snat_CCMP2548.scaffold2:1585843-1600215	Snat_CCMP2548.gene27170	Snat_CCMP2548.scaffold948:175633-194453	P02719	Sodium channel protein (Na(+) channel)
Stri_CCMP2592.gene42318	Stri_CCMP2592.scaffold2245:11152-12716	Stri_CCMP2592.gene10510	Stri_CCMP2592.scaffold190:108739-110304	P23573	Cyclin-dependent kinase 2 (EC 2.7.11.22) (EC 2.7.11.23) (Cell division control protein 2 cognate)	Snat_CCMP2548.gene186	Snat_CCMP2548.scaffold2:1661765-1703962	Snat_CCMP2548.gene27178	Snat_CCMP2548.scaffold948:229376-231565	Q9SI78	Pentatricopeptide repeat-containing protein At1g62720
Stri_CCMP2592.gene42319	Stri_CCMP2592.scaffold2245:15108-18372	Stri_CCMP2592.gene10509	Stri_CCMP2592.scaffold190:103070-106502	A0A1Q9DI52	Uncharacterized protein	Snat_CCMP2548.gene208	Snat_CCMP2548.scaffold2:2442346-2529841	Snat_CCMP2548.gene27185	Snat_CCMP2548.scaffold948:268564-270183	Q9CAN6	Pentatricopeptide repeat-containing protein At1g63070, mitochondrial
Stri_CCMP2592.gene42314	Stri_CCMP2592.scaffold2245:1252-2772	Stri_CCMP2592.gene24012	Stri_CCMP2592.scaffold622:525515-527041
Stri_CCMP2592.gene42315	Stri_CCMP2592.scaffold2245:3784-5279	Stri_CCMP2592.gene24013	Stri_CCMP2592.scaffold622:528053-529548
Stri_CCMP2592.gene42316	Stri_CCMP2592.scaffold2245:5469-6783	Stri_CCMP2592.gene24014	Stri_CCMP2592.scaffold622:529743-532083
Stri_CCMP2592.gene42317	Stri_CCMP2592.scaffold2245:8216-10666	Stri_CCMP2592.gene24015	Stri_CCMP2592.scaffold622:532493-534959
Stri_CCMP2592.gene42318	Stri_CCMP2592.scaffold2245:11152-12716	Stri_CCMP2592.gene24016	Stri_CCMP2592.scaffold622:535690-537009
Stri_CCMP2592.gene42319	Stri_CCMP2592.scaffold2245:15108-18372	Stri_CCMP2592.gene24017	Stri_CCMP2592.scaffold622:539401-541308	A0A1Q9BT98	Uncharacterized protein
Stri_CCMP2592.gene10509	Stri_CCMP2592.scaffold190:103070-106502	Stri_CCMP2592.gene24017	Stri_CCMP2592.scaffold622:539401-541308	A0A1Q9DI52	Uncharacterized protein
Stri_CCMP2592.gene10510	Stri_CCMP2592.scaffold190:108739-110304	Stri_CCMP2592.gene24016	Stri_CCMP2592.scaffold622:535690-537009	Q6PGN3	Serine/threonine-protein kinase DCLK2 (EC 2.7.11.1) (CaMK-like CREB regulatory kinase 2) (CL2) (CLICK-II) (CLICK2) (Doublecortin-like and CAM kinase-like 2) (Doublecortin-like kinase 2)
Stri_CCMP2592.gene10511	Stri_CCMP2592.scaffold190:110773-113302	Stri_CCMP2592.gene24015	Stri_CCMP2592.scaffold622:532493-534959	A0A1Q9EQ40	Uncharacterized protein
Stri_CCMP2592.gene10512	Stri_CCMP2592.scaffold190:114725-116042	Stri_CCMP2592.gene24014	Stri_CCMP2592.scaffold622:529743-532083	A0A1Q9BQ41	Uncharacterized protein
Stri_CCMP2592.gene10513	Stri_CCMP2592.scaffold190:116236-117727	Stri_CCMP2592.gene24013	Stri_CCMP2592.scaffold622:528053-529548	A0A1Q9EQ41	Uncharacterized protein
Stri_CCMP2592.gene10514	Stri_CCMP2592.scaffold190:119523-120281	Stri_CCMP2592.gene24012	Stri_CCMP2592.scaffold622:525515-527041	A0A0A2MH91	Uncharacterized protein
Stri_CCMP2592.gene10535	Stri_CCMP2592.scaffold190:784045-807134	Stri_CCMP2592.gene24010	Stri_CCMP2592.scaffold622:445074-519114	O88445	Aurora kinase C (EC 2.7.11.1) (Aurora 3) (Aurora/IPL1-related kinase 3) (ARK-3) (Aurora-related kinase 3) (Aurora/IPL1/Eg2 protein 1) (Serine/threonine-protein kinase 13) (Serine/threonine-protein kinase aurora-C)
Stri_CCMP2592.gene11677	Stri_CCMP2592.scaffold222:330873-338267	Stri_CCMP2592.gene14647	Stri_CCMP2592.scaffold309:643467-647732	A0A1Q9ELF0	Sodium/potassium/calcium exchanger 2
Stri_CCMP2592.gene11690	Stri_CCMP2592.scaffold222:634722-637929	Stri_CCMP2592.gene14646	Stri_CCMP2592.scaffold309:633534-636741	A0A1Q9BZ83	Uncharacterized protein
Stri_CCMP2592.gene11691	Stri_CCMP2592.scaffold222:642205-644964	Stri_CCMP2592.gene14630	Stri_CCMP2592.scaffold309:398317-400698	A0A1Q9BZ42	Uncharacterized protein
Stri_CCMP2592.gene11692	Stri_CCMP2592.scaffold222:646011-647210	Stri_CCMP2592.gene14629	Stri_CCMP2592.scaffold309:393334-394431	P50182	Modification methylase NlaIV (M.NlaIV) (EC 2.1.1.37) (Cytosine-specific methyltransferase NlaIV)
Stri_CCMP2592.gene11693	Stri_CCMP2592.scaffold222:648371-649480	Stri_CCMP2592.gene14627	Stri_CCMP2592.scaffold309:388196-389326	A0A1Q9DFX9	Uncharacterized protein
Stri_CCMP2592.gene11700	Stri_CCMP2592.scaffold222:737576-768666	Stri_CCMP2592.gene14619	Stri_CCMP2592.scaffold309:271660-300077	Q8RWS8	Pentatricopeptide repeat-containing protein At2g41720 (Protein EMBRYO DEFECTIVE 2654)
Stri_CCMP2592.gene38114	Stri_CCMP2592.scaffold1498:77031-78153	Stri_CCMP2592.gene41574	Stri_CCMP2592.scaffold2015:77381-78509	A0A1Q9CDI8	Uncharacterized protein
Stri_CCMP2592.gene38115	Stri_CCMP2592.scaffold1498:83530-87101	Stri_CCMP2592.gene41573	Stri_CCMP2592.scaffold2015:47423-50961	A0A077TV83	Uncharacterized protein
Stri_CCMP2592.gene38116	Stri_CCMP2592.scaffold1498:90739-94094	Stri_CCMP2592.gene41572	Stri_CCMP2592.scaffold2015:42959-43781	A0A1Q9EIW6	Ankyrin repeat domain-containing protein 17
Stri_CCMP2592.gene38119	Stri_CCMP2592.scaffold1498:145511-146994	Stri_CCMP2592.gene41570	Stri_CCMP2592.scaffold2015:35682-37132	O31782	Polyketide synthase PksN (EC 2.3.1.-)
Stri_CCMP2592.gene38120	Stri_CCMP2592.scaffold1498:155812-164558	Stri_CCMP2592.gene41569	Stri_CCMP2592.scaffold2015:18101-26847	P92519	Uncharacterized mitochondrial protein AtMg00810 (ORF240b)
Stri_CCMP2592.gene38121	Stri_CCMP2592.scaffold1498:168308-168905	Stri_CCMP2592.gene41568	Stri_CCMP2592.scaffold2015:12929-13611	A0A142CKC4	Ankyrin repeat-containing protein
Stri_CCMP2592.gene40410	Stri_CCMP2592.scaffold1793:28264-28987	Stri_CCMP2592.gene35940	Stri_CCMP2592.scaffold1304:61908-62618	G0NR21	Uncharacterized protein
Stri_CCMP2592.gene40411	Stri_CCMP2592.scaffold1793:38820-39926	Stri_CCMP2592.gene35939	Stri_CCMP2592.scaffold1304:50967-52076	A0A1Q9C7H7	Uncharacterized protein
Stri_CCMP2592.gene40412	Stri_CCMP2592.scaffold1793:40543-41016	Stri_CCMP2592.gene35938	Stri_CCMP2592.scaffold1304:49888-50361	A0A1Q9CVD2	Uncharacterized protein
Stri_CCMP2592.gene40413	Stri_CCMP2592.scaffold1793:41529-45242	Stri_CCMP2592.gene35937	Stri_CCMP2592.scaffold1304:45666-49374	A0A1Q9C8V2	Uncharacterized protein
Stri_CCMP2592.gene40414	Stri_CCMP2592.scaffold1793:47946-49358	Stri_CCMP2592.gene35935	Stri_CCMP2592.scaffold1304:41566-42909	A0A1Q9BTG0	Uncharacterized protein
Stri_CCMP2592.gene40417	Stri_CCMP2592.scaffold1793:68306-69029	Stri_CCMP2592.gene35934	Stri_CCMP2592.scaffold1304:28131-28841	G0NR21	Uncharacterized protein
Stri_CCMP2592.gene35935	Stri_CCMP2592.scaffold1304:41566-42909	Stri_CCMP2592.gene37201	Stri_CCMP2592.scaffold1409:2409-3752	A0A1Q9BTG0	Uncharacterized protein
Stri_CCMP2592.gene35936	Stri_CCMP2592.scaffold1304:44255-45193	Stri_CCMP2592.gene37202	Stri_CCMP2592.scaffold1409:5098-6036	A0A210QNT2	Protein SDE2-like
Stri_CCMP2592.gene35937	Stri_CCMP2592.scaffold1304:45666-49374	Stri_CCMP2592.gene37203	Stri_CCMP2592.scaffold1409:6509-10217	A0A1Q9C8V2	Uncharacterized protein
Stri_CCMP2592.gene35938	Stri_CCMP2592.scaffold1304:49888-50361	Stri_CCMP2592.gene37204	Stri_CCMP2592.scaffold1409:10731-11204	A0A1Q9CVD2	Uncharacterized protein
Stri_CCMP2592.gene35939	Stri_CCMP2592.scaffold1304:50967-52076	Stri_CCMP2592.gene37205	Stri_CCMP2592.scaffold1409:11810-12919	A0A1Q9C7H7	Uncharacterized protein
Stri_CCMP2592.gene10074	Stri_CCMP2592.scaffold177:89106-102821	Stri_CCMP2592.gene19208	Stri_CCMP2592.scaffold453:394869-424247	Q8BZ25	Ankyrin repeat and protein kinase domain-containing protein 1 (EC 2.7.11.1)
Stri_CCMP2592.gene10076	Stri_CCMP2592.scaffold177:131696-133440	Stri_CCMP2592.gene19221	Stri_CCMP2592.scaffold453:546689-548433	A0A1Q9ETQ6	Uncharacterized protein
Stri_CCMP2592.gene10077	Stri_CCMP2592.scaffold177:136181-138091	Stri_CCMP2592.gene19222	Stri_CCMP2592.scaffold453:551190-553098	A0A1Q9D7Y4	Uncharacterized protein
Stri_CCMP2592.gene10078	Stri_CCMP2592.scaffold177:138308-138679	Stri_CCMP2592.gene19223	Stri_CCMP2592.scaffold453:553315-553686	A0A1Q9D7X9	Uncharacterized protein
Stri_CCMP2592.gene10079	Stri_CCMP2592.scaffold177:139210-140421	Stri_CCMP2592.gene19224	Stri_CCMP2592.scaffold453:554219-555436	A0A1Q9BRL2	Uncharacterized protein
Stri_CCMP2592.gene10094	Stri_CCMP2592.scaffold177:659067-660988	Stri_CCMP2592.gene19236	Stri_CCMP2592.scaffold453:661429-663288	A0A1Q9DIC5	Putative allantoin permease
Stri_CCMP2592.gene17797	Stri_CCMP2592.scaffold407:154747-157341	Stri_CCMP2592.gene29726	Stri_CCMP2592.scaffold908:153050-155644	A0A1Q9D6J3	Uncharacterized protein
Stri_CCMP2592.gene17798	Stri_CCMP2592.scaffold407:158850-161605	Stri_CCMP2592.gene29727	Stri_CCMP2592.scaffold908:157148-159894	A0A1Q9E725	Uncharacterized protein
Stri_CCMP2592.gene17799	Stri_CCMP2592.scaffold407:180991-181761	Stri_CCMP2592.gene29728	Stri_CCMP2592.scaffold908:168565-169335	A0A1J0GY29	Glucose starvation-inducible protein B
Stri_CCMP2592.gene17800	Stri_CCMP2592.scaffold407:193620-194769	Stri_CCMP2592.gene29729	Stri_CCMP2592.scaffold908:181345-182494	A0A1Q9E725	Uncharacterized protein
Stri_CCMP2592.gene17801	Stri_CCMP2592.scaffold407:195371-198954	Stri_CCMP2592.gene29730	Stri_CCMP2592.scaffold908:183096-186670
Stri_CCMP2592.gene44979	Stri_CCMP2592.scaffold4266:1658-2598	Stri_CCMP2592.gene36984	Stri_CCMP2592.scaffold1389:96620-97560	A0A1J0GY29	Glucose starvation-inducible protein B
Stri_CCMP2592.gene44980	Stri_CCMP2592.scaffold4266:8408-11832	Stri_CCMP2592.gene36985	Stri_CCMP2592.scaffold1389:103331-106755	A0A1Q9C8V2	Uncharacterized protein
Stri_CCMP2592.gene44981	Stri_CCMP2592.scaffold4266:13938-14789	Stri_CCMP2592.gene36986	Stri_CCMP2592.scaffold1389:108861-109712	A0A1Q9BTW4	Uncharacterized protein
Stri_CCMP2592.gene44982	Stri_CCMP2592.scaffold4266:15203-17788	Stri_CCMP2592.gene36987	Stri_CCMP2592.scaffold1389:110126-112711	A0A1Q9BWP2	Uncharacterized protein
Stri_CCMP2592.gene44983	Stri_CCMP2592.scaffold4266:18758-19326	Stri_CCMP2592.gene36988	Stri_CCMP2592.scaffold1389:113673-115744	A0A1D3LU10	Autophagy-related protein 11, putative
Stri_CCMP2592.gene5210	Stri_CCMP2592.scaffold71:94350-97496	Stri_CCMP2592.gene7611	Stri_CCMP2592.scaffold117:1349030-1352282	A0A1Q9DRV9	Uncharacterized protein
Stri_CCMP2592.gene5212	Stri_CCMP2592.scaffold71:103635-106386	Stri_CCMP2592.gene7609	Stri_CCMP2592.scaffold117:1342066-1344334	A0A1Q9DRV0	Uncharacterized protein
Stri_CCMP2592.gene5213	Stri_CCMP2592.scaffold71:156695-249350	Stri_CCMP2592.gene7598	Stri_CCMP2592.scaffold117:918850-1042121	Q8RWS8	Pentatricopeptide repeat-containing protein At2g41720 (Protein EMBRYO DEFECTIVE 2654)
Stri_CCMP2592.gene5230	Stri_CCMP2592.scaffold71:652278-667300	Stri_CCMP2592.gene7594	Stri_CCMP2592.scaffold117:710060-711167	Q9FN03	Ultraviolet-B receptor UVR8 (Protein UV-B RESISTANCE 8) (RCC1 domain-containing protein UVR8)
Stri_CCMP2592.gene5237	Stri_CCMP2592.scaffold71:865704-929242	Stri_CCMP2592.gene7580	Stri_CCMP2592.scaffold117:384398-388211	P42789	Sporozoite developmental protein (EC 3.4.24.-)
Stri_CCMP2592.gene5245	Stri_CCMP2592.scaffold71:1272441-1274285	Stri_CCMP2592.gene7573	Stri_CCMP2592.scaffold117:25995-28021	A0A1Q9E337	Uncharacterized protein
Stri_CCMP2592.gene42464	Stri_CCMP2592.scaffold2293:2858-3409	Stri_CCMP2592.gene41666	Stri_CCMP2592.scaffold2035:79180-79728	A0A1Q9C004	Uncharacterized protein
Stri_CCMP2592.gene42466	Stri_CCMP2592.scaffold2293:8882-10345	Stri_CCMP2592.gene41665	Stri_CCMP2592.scaffold2035:56603-62583	Q9ULJ7	Ankyrin repeat domain-containing protein 50
Stri_CCMP2592.gene42469	Stri_CCMP2592.scaffold2293:20511-21125	Stri_CCMP2592.gene41664	Stri_CCMP2592.scaffold2035:50383-50997	A0A1Q9BZ31	Uncharacterized protein
Stri_CCMP2592.gene42470	Stri_CCMP2592.scaffold2293:21423-22355	Stri_CCMP2592.gene41663	Stri_CCMP2592.scaffold2035:49154-50085	A0A1Q9BZ38	Uncharacterized protein
Stri_CCMP2592.gene42472	Stri_CCMP2592.scaffold2293:35196-36425	Stri_CCMP2592.gene41662	Stri_CCMP2592.scaffold2035:35205-36338	A0A1Q8ZJP7	Uncharacterized protein
Stri_CCMP2592.gene42473	Stri_CCMP2592.scaffold2293:39529-39906	Stri_CCMP2592.gene41661	Stri_CCMP2592.scaffold2035:32081-32458	A0A1E4GTR0	Histidine kinase
Stri_CCMP2592.gene42474	Stri_CCMP2592.scaffold2293:41254-41676	Stri_CCMP2592.gene41659	Stri_CCMP2592.scaffold2035:23584-24051	A0A1Q9BYG9	Uncharacterized protein
Stri_CCMP2592.gene42476	Stri_CCMP2592.scaffold2293:49585-50434	Stri_CCMP2592.gene41658	Stri_CCMP2592.scaffold2035:21494-22243	A0A1Q9DV43	Uncharacterized protein
Stri_CCMP2592.gene171	Stri_CCMP2592.scaffold2:20588-67525	Stri_CCMP2592.gene1294	Stri_CCMP2592.scaffold9:2657018-2717320	O75179	Ankyrin repeat domain-containing protein 17 (Gene trap ankyrin repeat protein) (Serologically defined breast cancer antigen NY-BR-16)
Stri_CCMP2592.gene179	Stri_CCMP2592.scaffold2:310726-318214	Stri_CCMP2592.gene1287	Stri_CCMP2592.scaffold9:2375214-2377298	A0A1Q9F797	Uncharacterized protein
Stri_CCMP2592.gene199	Stri_CCMP2592.scaffold2:790216-791971	Stri_CCMP2592.gene1277	Stri_CCMP2592.scaffold9:1783564-1785005	Q8Q0U0	Putative ankyrin repeat protein MM_0045
Stri_CCMP2592.gene206	Stri_CCMP2592.scaffold2:991607-999547	Stri_CCMP2592.gene1269	Stri_CCMP2592.scaffold9:1297500-1325574	A0A1Q9BRH3	Uncharacterized protein
Stri_CCMP2592.gene212	Stri_CCMP2592.scaffold2:1524802-1525362	Stri_CCMP2592.gene1266	Stri_CCMP2592.scaffold9:1093944-1102742	Q9ULJ7	Ankyrin repeat domain-containing protein 50
Stri_CCMP2592.gene217	Stri_CCMP2592.scaffold2:2185550-2193313	Stri_CCMP2592.gene1260	Stri_CCMP2592.scaffold9:745070-746456	A0A1Q9BYJ6	Uncharacterized protein
Stri_CCMP2592.gene1430	Stri_CCMP2592.scaffold11:1338170-1343330	Stri_CCMP2592.gene5563	Stri_CCMP2592.scaffold77:1504877-1510313	A0A1Q9BUB1	Uncharacterized protein
Stri_CCMP2592.gene1431	Stri_CCMP2592.scaffold11:1344438-1346761	Stri_CCMP2592.gene5562	Stri_CCMP2592.scaffold77:1493241-1504045	A0A1Q9ETH9	Uncharacterized protein
Stri_CCMP2592.gene1432	Stri_CCMP2592.scaffold11:1347503-1349626	Stri_CCMP2592.gene5561	Stri_CCMP2592.scaffold77:1490376-1492499	A0A1Q9ETK0	Mitogen-activated protein kinase kinase 5
Stri_CCMP2592.gene1433	Stri_CCMP2592.scaffold11:1362356-1362940	Stri_CCMP2592.gene5560	Stri_CCMP2592.scaffold77:1477067-1477651	M1VK83	Arsenite translocating ATPase
Stri_CCMP2592.gene1439	Stri_CCMP2592.scaffold11:1459000-1466010	Stri_CCMP2592.gene5554	Stri_CCMP2592.scaffold77:1150315-1226711	Q9SIC9	Pentatricopeptide repeat-containing protein At2g31400, chloroplastic
Stri_CCMP2592.gene1448	Stri_CCMP2592.scaffold11:1555483-1560534	Stri_CCMP2592.gene5547	Stri_CCMP2592.scaffold77:1004147-1006879	A0A1Q9DVW0	Fucoxanthin-chlorophyll a-c binding protein B, chloroplastic
Stri_CCMP2592.gene1459	Stri_CCMP2592.scaffold11:2036977-2042825	Stri_CCMP2592.gene5543	Stri_CCMP2592.scaffold77:922995-924051	A0A1Q9DDW9	Uncharacterized protein
Stri_CCMP2592.gene30216	Stri_CCMP2592.scaffold938:171993-172807	Stri_CCMP2592.gene2968	Stri_CCMP2592.scaffold32:1944069-1944883	A0A1Q9F6S4	Uncharacterized protein
Stri_CCMP2592.gene30217	Stri_CCMP2592.scaffold938:185754-190236	Stri_CCMP2592.gene2967	Stri_CCMP2592.scaffold32:1926622-1931128	A0A1Q9F5K3	Uncharacterized protein
Stri_CCMP2592.gene30218	Stri_CCMP2592.scaffold938:192016-195656	Stri_CCMP2592.gene2966	Stri_CCMP2592.scaffold32:1921204-1924844	A0A1Q9F5K3	Uncharacterized protein
Stri_CCMP2592.gene30219	Stri_CCMP2592.scaffold938:203633-203956	Stri_CCMP2592.gene2964	Stri_CCMP2592.scaffold32:1912940-1913263	A0A1Q9BYJ7	Uncharacterized protein
Stri_CCMP2592.gene30220	Stri_CCMP2592.scaffold938:215742-216295	Stri_CCMP2592.gene2949	Stri_CCMP2592.scaffold32:1414463-1424150	A0A1Q9CU07	Uncharacterized protein
Stri_CCMP2592.gene30225	Stri_CCMP2592.scaffold938:344948-364483	Stri_CCMP2592.gene2946	Stri_CCMP2592.scaffold32:1232557-1291669	A0A1Q9EI51	Uncharacterized protein
Stri_CCMP2592.gene18657	Stri_CCMP2592.scaffold435:620587-621315	Stri_CCMP2592.gene23071	Stri_CCMP2592.scaffold588:235257-235985
Stri_CCMP2592.gene18658	Stri_CCMP2592.scaffold435:623267-625737	Stri_CCMP2592.gene23072	Stri_CCMP2592.scaffold588:237937-240403	A0A223H5B9	Uncharacterized protein
Stri_CCMP2592.gene18659	Stri_CCMP2592.scaffold435:633685-637782	Stri_CCMP2592.gene23073	Stri_CCMP2592.scaffold588:250438-254535	A0A1Q9C8V2	Uncharacterized protein
Stri_CCMP2592.gene18660	Stri_CCMP2592.scaffold435:638193-639161	Stri_CCMP2592.gene23074	Stri_CCMP2592.scaffold588:254946-255920	A0A0D9QTV3	HECT domain-containing protein
Stri_CCMP2592.gene18661	Stri_CCMP2592.scaffold435:639948-642108	Stri_CCMP2592.gene23075	Stri_CCMP2592.scaffold588:256707-258871	A0A1Q9BWP2	Uncharacterized protein
Stri_CCMP2592.gene11896	Stri_CCMP2592.scaffold228:230235-272081	Stri_CCMP2592.gene499	Stri_CCMP2592.scaffold4:3084821-3090404	O75832	26S proteasome non-ATPase regulatory subunit 10 (26S proteasome regulatory subunit p28) (Gankyrin) (p28(GANK))
Stri_CCMP2592.gene11905	Stri_CCMP2592.scaffold228:578089-604493	Stri_CCMP2592.gene486	Stri_CCMP2592.scaffold4:2679869-2680764	A0A1Q9CXY2	REJ domain-containing protein
Stri_CCMP2592.gene11908	Stri_CCMP2592.scaffold228:628045-631493	Stri_CCMP2592.gene465	Stri_CCMP2592.scaffold4:1820774-1826202	A0A1Q9C947	Sodium channel protein 60E
Stri_CCMP2592.gene11910	Stri_CCMP2592.scaffold228:640875-645935	Stri_CCMP2592.gene463	Stri_CCMP2592.scaffold4:1764120-1767702	A0A1Q9ELF0	Sodium/potassium/calcium exchanger 2
Stri_CCMP2592.gene11913	Stri_CCMP2592.scaffold228:690152-692484	Stri_CCMP2592.gene458	Stri_CCMP2592.scaffold4:1676589-1685823	A0A1Q9DH39	Uncharacterized protein
Stri_CCMP2592.gene11914	Stri_CCMP2592.scaffold228:695773-700496	Stri_CCMP2592.gene450	Stri_CCMP2592.scaffold4:1571810-1572805	A0A1Q9CU93	Hemicentin-1
Stri_CCMP2592.gene11928	Stri_CCMP2592.scaffold228:850942-852224	Stri_CCMP2592.gene431	Stri_CCMP2592.scaffold4:1037759-1038752	A0A1Q9BVY7	Uncharacterized protein
Stri_CCMP2592.gene1179	Stri_CCMP2592.scaffold8:961725-962219	Stri_CCMP2592.gene9021	Stri_CCMP2592.scaffold152:162605-163099	A0A1Q9EKH5	Uncharacterized protein
Stri_CCMP2592.gene1180	Stri_CCMP2592.scaffold8:962479-962856	Stri_CCMP2592.gene9022	Stri_CCMP2592.scaffold152:163359-163742
Stri_CCMP2592.gene1181	Stri_CCMP2592.scaffold8:972788-975031	Stri_CCMP2592.gene9023	Stri_CCMP2592.scaffold152:188040-190257	A0A1Q9EKG5	Uncharacterized protein
Stri_CCMP2592.gene1201	Stri_CCMP2592.scaffold8:1764178-1765068	Stri_CCMP2592.gene9024	Stri_CCMP2592.scaffold152:206803-220897	A0A1Q9BTJ5	Ankyrin repeat and KH domain-containing protein mask
Stri_CCMP2592.gene1219	Stri_CCMP2592.scaffold8:2125813-2127768	Stri_CCMP2592.gene9043	Stri_CCMP2592.scaffold152:693767-701928	A0A1Q9DCJ8	CCHC-type domain-containing protein
Stri_CCMP2592.gene1230	Stri_CCMP2592.scaffold8:2396577-2435139	Stri_CCMP2592.gene9051	Stri_CCMP2592.scaffold152:839112-841213	Q978J0	Putative ankyrin repeat protein TV1425
Stri_CCMP2592.gene2167	Stri_CCMP2592.scaffold20:306814-308992	Stri_CCMP2592.gene319	Stri_CCMP2592.scaffold3:862726-865808	A0A1Q9EDK1	Thermostable beta-glucosidase B
Stri_CCMP2592.gene2168	Stri_CCMP2592.scaffold20:309714-313075	Stri_CCMP2592.gene323	Stri_CCMP2592.scaffold3:975931-977806	A0A1Q9C388	Uncharacterized protein
Stri_CCMP2592.gene2169	Stri_CCMP2592.scaffold20:355741-357901	Stri_CCMP2592.gene324	Stri_CCMP2592.scaffold3:980454-987353	A0A1Q9C9E8	Uncharacterized protein
Stri_CCMP2592.gene2180	Stri_CCMP2592.scaffold20:836259-836983	Stri_CCMP2592.gene338	Stri_CCMP2592.scaffold3:1533716-1535827	A0A1Q9CYH6	Uncharacterized protein
Stri_CCMP2592.gene2181	Stri_CCMP2592.scaffold20:840534-842719	Stri_CCMP2592.gene344	Stri_CCMP2592.scaffold3:2094121-2096681	A0A1Q9DNR7	Glutamyl-tRNA reductase
Stri_CCMP2592.gene2191	Stri_CCMP2592.scaffold20:1233018-1235227	Stri_CCMP2592.gene366	Stri_CCMP2592.scaffold3:2758595-2760289	A0A1Q9EPT8	Carboxylic acid reductase

[truncated: 4 more sheets: SuppTable_11, SuppTable_12, SuppTable_13, SuppTable_14]
